# Supplementary material for: (Ferrocenylmeth­yl)trimethyl­ammonium perchlorate
Source: Acta Crystallogr Sect E Struct Rep Online. 2012 Jan 21;68(Pt 2):m197. doi: 10.1107/S1600536812002176 (PMC3274918; doi:10.1107/S1600536812002176)
Supplement: Supplementary file 1 [file e-68-0m197-sup1.cif]

##############################################################################
#                                                                            #
# This CIF contains the data in a paper accepted for publication in          #
# Acta Crystallographica Section E. It conforms to the requirements of       #
# Notes for Authors for Acta Crystallographica Section E, and has been       #
# peer reviewed under the auspices of the IUCr Commission on Journals.       #
#                                                                            #
# Full details of the Crystallographic Information File format               #
# are given in the paper "The Crystallographic Information File (CIF):       #
# a New Standard Archive File for Crystallography" by S. R. Hall, F. H.      #
# Allen and I. D. Brown [Acta Cryst. (1991), A47, 655-685].                  #
#                                                                            #
# The current version of the core CIF dictionary is obtainable from          #
# ftp://ftp.iucr.org/pub/cif_core.dic.                                       #
#                                                                            #
# Software is freely available for graphical display of the structure(s)     #
# in this CIF. For information consult the CIF software page                 #
# http://www.iucr.org/resources/cif/software.                                #
#                                                                            #
# This file may be used for bona fide research purposes within the           #
# scientific community so long as proper attribution is given to the journal # 
# article from which it was obtained.                                        #
#                                                                            #
##############################################################################
data_I
_audit_creation_method     SHELXL-97
_chemical_name_systematic
;
(Ferrocenylmethyl)trimethylammonium perchlorate
;
_chemical_name_common     ?
_chemical_formula_moiety     'C14 H20 Fe N +, Cl O4 -'
_chemical_formula_sum     'C14 H20 Cl Fe N O4'
_chemical_formula_iupac     '[Fe (C5 H5) (C9 H15 N)] Cl O4'
_chemical_formula_weight     357.61
_chemical_melting_point     ?
_symmetry_cell_setting     monoclinic
_symmetry_space_group_name_H-M     'P 21/c'
_symmetry_space_group_name_Hall     '-P 2ybc'
loop_
    _symmetry_equiv_pos_as_xyz
    'x, y, z'
    '-x, y+1/2, -z+1/2'
    '-x, -y, -z'
    'x, -y-1/2, z-1/2'
_cell_length_a     8.5972(17)
_cell_length_b     13.783(3)
_cell_length_c     13.096(3)
_cell_angle_alpha     90.00
_cell_angle_beta     101.23(3)
_cell_angle_gamma     90.00
_cell_volume     1522.1(6)
_cell_formula_units_Z     4
_cell_measurement_reflns_used     3479
_cell_measurement_theta_min     3.01
_cell_measurement_theta_max     27.48
_cell_measurement_temperature     298(2)
_exptl_crystal_description     'block'
_exptl_crystal_colour     'red'
_exptl_crystal_size_max     0.10
_exptl_crystal_size_mid     0.03
_exptl_crystal_size_min     0.03
_exptl_crystal_density_diffrn     1.561
_exptl_crystal_density_meas     ?
_exptl_crystal_density_method     'not measured'
_exptl_crystal_F_000     744
_exptl_absorpt_coefficient_mu     1.180
_exptl_absorpt_correction_type     multi-scan
_exptl_absorpt_process_details     '(CrystalClear; Rigaku, 2005)'
_exptl_absorpt_correction_T_min     0.910
_exptl_absorpt_correction_T_max     1.000
_exptl_special_details
;
The dielectric constant of title compound as a function of temperature
indicates that the permittivity is basically temperature-independent,
suggesting that this compound should be not a real ferroelectrics or there may
be no distinct phase transition occurred within the measured temperature
range. Similarly, below the melting point (411 K) of the compound, the
dielectric constant as a function of temperature also goes smoothly, and there
is no dielectric anomaly observed (dielectric constant ranging from 4.4 to
9.5).
;
_diffrn_ambient_temperature     298(2)
_diffrn_radiation_type     MoK\a
_diffrn_radiation_wavelength     0.71073
_diffrn_radiation_source     'fine-focus sealed tube'
_diffrn_radiation_monochromator     graphite
_diffrn_measurement_device_type     'Rigaku Mercury2'
_diffrn_measurement_method     'CCD profile fitting'
_diffrn_detector_area_resol_mean     13.6612
_diffrn_reflns_number     15527
_diffrn_reflns_av_R_equivalents     0.0617
_diffrn_reflns_av_sigmaI/netI     0.0504
_diffrn_reflns_theta_min     3.01
_diffrn_reflns_theta_max     27.48
_diffrn_reflns_theta_full     27.48
_diffrn_measured_fraction_theta_max     0.999
_diffrn_measured_fraction_theta_full     0.999
_diffrn_reflns_limit_h_min     -11
_diffrn_reflns_limit_h_max     11
_diffrn_reflns_limit_k_min     -17
_diffrn_reflns_limit_k_max     17
_diffrn_reflns_limit_l_min     -16
_diffrn_reflns_limit_l_max     17
_diffrn_standards_number     ?
_diffrn_standards_interval_count     ?
_diffrn_standards_interval_time     ?
_diffrn_standards_decay_%     ?
_refine_special_details
;
 Refinement of F^2^ against ALL reflections.  The weighted R-factor wR and
 goodness of fit S are based on F^2^, conventional R-factors R are based
 on F, with F set to zero for negative F^2^. The threshold expression of
 F^2^ > 2sigma(F^2^) is used only for calculating R-factors(gt) etc. and is
 not relevant to the choice of reflections for refinement.  R-factors based
 on F^2^ are statistically about twice as large as those based on F, and R-
 factors based on ALL data will be even larger.
;
_reflns_number_total     3479
_reflns_number_gt     2642
_reflns_threshold_expression     I>2\s(I)
_refine_ls_structure_factor_coef     Fsqd
_refine_ls_matrix_type     full
_refine_ls_R_factor_all     0.0770
_refine_ls_R_factor_gt     0.0567
_refine_ls_wR_factor_gt     0.1375
_refine_ls_wR_factor_ref     0.1484
_refine_ls_goodness_of_fit_ref     1.068
_refine_ls_restrained_S_all     1.068
_refine_ls_number_reflns     3479
_refine_ls_number_parameters     218
_refine_ls_number_restraints     0
_refine_ls_hydrogen_treatment     constr
_refine_ls_weighting_scheme     calc
_refine_ls_weighting_details
         'calc w=1/[\s^2^(Fo^2^)+(0.0595P)^2^+2.0318P] where P=(Fo^2^+2Fc^2^)/3'
_atom_sites_solution_hydrogens     geom
_atom_sites_solution_primary     direct
_atom_sites_solution_secondary     difmap
_refine_ls_shift/su_max     0.000
_refine_ls_shift/su_mean     0.000
_refine_diff_density_max     0.316
_refine_diff_density_min     -0.731
_refine_ls_extinction_method     none
_refine_ls_extinction_coef     ?
loop_
    _atom_type_symbol
    _atom_type_description
    _atom_type_scat_dispersion_real
    _atom_type_scat_dispersion_imag
    _atom_type_scat_source
    'C' 'C' 0.0033 0.0016
                         'International Tables Vol C Tables 4.2.6.8 and 6.1.1.4'
    'H' 'H' 0.0000 0.0000
                         'International Tables Vol C Tables 4.2.6.8 and 6.1.1.4'
    'Cl' 'Cl' 0.1484 0.1585
                         'International Tables Vol C Tables 4.2.6.8 and 6.1.1.4'
    'Fe' 'Fe' 0.3463 0.8444
                         'International Tables Vol C Tables 4.2.6.8 and 6.1.1.4'
    'N' 'N' 0.0061 0.0033
                         'International Tables Vol C Tables 4.2.6.8 and 6.1.1.4'
    'O' 'O' 0.0106 0.0060
                         'International Tables Vol C Tables 4.2.6.8 and 6.1.1.4'
_computing_data_collection     '<i>CrystalClear</i> (Rigaku, 2005)'
_computing_cell_refinement     '<i>CrystalClear</i> (Rigaku, 2005)'
_computing_data_reduction     '<i>CrystalClear</i> (Rigaku, 2005)'
_computing_structure_solution     '<i>SHELXS97</i> (Sheldrick, 2008)'
_computing_structure_refinement     '<i>SHELXL97</i> (Sheldrick, 2008)'
_computing_molecular_graphics     '<i>SHELXTL</i> (Sheldrick, 2008)'
_computing_publication_material     '<i>SHELXTL</i> (Sheldrick, 2008)'
loop_
    _atom_site_type_symbol
    _atom_site_label
    _atom_site_fract_x
    _atom_site_fract_y
    _atom_site_fract_z
    _atom_site_U_iso_or_equiv
    _atom_site_adp_type
    _atom_site_calc_flag
    _atom_site_refinement_flags
    _atom_site_occupancy
    _atom_site_symmetry_multiplicity
    _atom_site_disorder_assembly
    _atom_site_disorder_group
    Fe Fe1 0.66928(6) 0.67531(3) 0.46111(4) 0.03474(18) Uani d . 1 1 . .
    N N1 0.2467(4) 0.8607(2) 0.3523(2) 0.0387(7) Uani d . 1 1 . .
    C C1 0.6435(5) 0.6059(3) 0.3215(3) 0.0439(9) Uani d . 1 1 . .
    H H1A 0.5675 0.6231 0.2581 0.053 Uiso calc R 1 1 . .
    C C2 0.6154(5) 0.5411(3) 0.3991(3) 0.0463(9) Uani d . 1 1 . .
    H H2A 0.5169 0.5052 0.3989 0.056 Uiso calc R 1 1 . .
    C C3 0.7542(6) 0.5370(3) 0.4773(4) 0.0528(11) Uani d . 1 1 . .
    H H3A 0.7694 0.4977 0.5408 0.063 Uiso calc R 1 1 . .
    C C4 0.8680(5) 0.5997(3) 0.4467(3) 0.0516(10) Uani d . 1 1 . .
    H H4A 0.9756 0.6117 0.4857 0.062 Uiso calc R 1 1 . .
    C C5 0.7992(5) 0.6413(3) 0.3501(3) 0.0469(9) Uani d . 1 1 . .
    H H5A 0.8503 0.6877 0.3105 0.056 Uiso calc R 1 1 . .
    C C6 0.4993(5) 0.7790(2) 0.4457(3) 0.0371(8) Uani d . 1 1 . .
    C C7 0.6527(5) 0.8227(3) 0.4722(3) 0.0476(10) Uani d . 1 1 . .
    H H7A 0.6967 0.8702 0.4299 0.057 Uiso calc R 1 1 . .
    C C8 0.7317(6) 0.7840(3) 0.5682(4) 0.0568(11) Uani d . 1 1 . .
    H H8A 0.8396 0.7999 0.6041 0.068 Uiso calc R 1 1 . .
    C C9 0.6286(6) 0.7178(3) 0.6028(3) 0.0577(12) Uani d . 1 1 . .
    H H9A 0.6532 0.6796 0.6670 0.069 Uiso calc R 1 1 . .
    C C10 0.4849(5) 0.7132(3) 0.5283(3) 0.0455(9) Uani d . 1 1 . .
    H H10A 0.3925 0.6730 0.5327 0.055 Uiso calc R 1 1 . .
    C C11 0.3848(5) 0.7937(3) 0.3457(3) 0.0415(8) Uani d . 1 1 . .
    H H11A 0.3429 0.7310 0.3203 0.050 Uiso calc R 1 1 . .
    H H11B 0.4419 0.8200 0.2949 0.050 Uiso calc R 1 1 . .
    C C12 0.3026(6) 0.9568(3) 0.3968(4) 0.0570(11) Uani d . 1 1 . .
    H H12A 0.3564 0.9487 0.4677 0.085 Uiso calc R 1 1 . .
    H H12B 0.2133 0.9991 0.3944 0.085 Uiso calc R 1 1 . .
    H H12C 0.3741 0.9845 0.3569 0.085 Uiso calc R 1 1 . .
    C C13 0.1414(5) 0.8167(3) 0.4173(4) 0.0587(11) Uani d . 1 1 . .
    H H13A 0.2010 0.8051 0.4862 0.088 Uiso calc R 1 1 . .
    H H13B 0.1000 0.7563 0.3869 0.088 Uiso calc R 1 1 . .
    H H13C 0.0554 0.8601 0.4208 0.088 Uiso calc R 1 1 . .
    C C14 0.1527(6) 0.8749(4) 0.2435(3) 0.0603(12) Uani d . 1 1 . .
    H H14A 0.0651 0.9177 0.2455 0.091 Uiso calc R 1 1 . .
    H H14B 0.1134 0.8134 0.2152 0.091 Uiso calc R 1 1 . .
    H H14C 0.2197 0.9028 0.2006 0.091 Uiso calc R 1 1 . .
    Cl Cl2 0.18301(16) 0.55643(10) 0.19867(10) 0.0700(4) Uani d P 0.776(8) 1 A 1
    O O1' 0.1752(13) 0.5939(6) 0.2902(6) 0.155(4) Uani d P 0.776(8) 1 A 1
    O O2' 0.2997(11) 0.6113(8) 0.1573(5) 0.126(4) Uani d P 0.776(8) 1 A 1
    O O3' 0.0584(9) 0.5454(9) 0.1175(7) 0.176(5) Uani d P 0.776(8) 1 A 1
    O O4' 0.2388(19) 0.4651(7) 0.2210(8) 0.226(6) Uani d P 0.776(8) 1 A 1
    Cl Cl1 0.18301(16) 0.55643(10) 0.19867(10) 0.0700(4) Uani d P 0.224(8) 1 A 2
    O O1 0.109(3) 0.6459(15) 0.174(2) 0.120(10) Uani d P 0.224(8) 1 A 2
    O O2 0.318(2) 0.547(2) 0.155(2) 0.100(11) Uani d P 0.224(8) 1 A 2
    O O4 0.204(2) 0.5450(16) 0.2919(16) 0.0700(4) Uani d P 0.224(8) 1 A 2
    O O3 0.107(3) 0.4943(15) 0.1361(16) 0.0700(4) Uani d P 0.224(8) 1 A 2
loop_
    _atom_site_aniso_label
    _atom_site_aniso_U_11
    _atom_site_aniso_U_22
    _atom_site_aniso_U_33
    _atom_site_aniso_U_12
    _atom_site_aniso_U_13
    _atom_site_aniso_U_23
    Fe1 0.0385(3) 0.0296(3) 0.0361(3) 0.0032(2) 0.0074(2) 0.0004(2)
    N1 0.0406(17) 0.0310(15) 0.0446(17) 0.0015(13) 0.0084(14) 0.0006(13)
    C1 0.049(2) 0.042(2) 0.042(2) 0.0069(17) 0.0115(17) -0.0069(16)
    C2 0.050(2) 0.0316(19) 0.062(3) 0.0002(16) 0.022(2) -0.0085(17)
    C3 0.068(3) 0.036(2) 0.059(3) 0.020(2) 0.024(2) 0.0103(18)
    C4 0.040(2) 0.057(3) 0.057(2) 0.0133(19) 0.0088(19) 0.002(2)
    C5 0.043(2) 0.052(2) 0.051(2) 0.0006(18) 0.0206(19) 0.0021(19)
    C6 0.045(2) 0.0279(18) 0.0401(19) 0.0057(15) 0.0118(16) -0.0019(14)
    C7 0.052(2) 0.0315(19) 0.059(3) -0.0043(17) 0.008(2) -0.0072(18)
    C8 0.059(3) 0.048(2) 0.057(3) 0.003(2) -0.006(2) -0.017(2)
    C9 0.080(3) 0.057(3) 0.035(2) 0.021(2) 0.008(2) -0.0040(19)
    C10 0.057(2) 0.039(2) 0.045(2) 0.0123(18) 0.0210(19) 0.0012(17)
    C11 0.045(2) 0.0354(19) 0.045(2) 0.0048(16) 0.0113(17) -0.0035(16)
    C12 0.063(3) 0.031(2) 0.073(3) 0.0022(19) 0.003(2) -0.0063(19)
    C13 0.048(2) 0.064(3) 0.068(3) -0.003(2) 0.020(2) 0.005(2)
    C14 0.059(3) 0.063(3) 0.053(3) 0.009(2) -0.003(2) 0.002(2)
    Cl2 0.0726(8) 0.0714(9) 0.0628(7) -0.0219(6) 0.0057(6) -0.0068(6)
    O1' 0.283(11) 0.088(5) 0.131(6) -0.044(6) 0.131(7) -0.052(5)
    O2' 0.124(7) 0.192(9) 0.060(4) -0.107(7) 0.012(4) 0.007(5)
    O3' 0.089(5) 0.237(12) 0.166(8) -0.068(6) -0.063(5) 0.090(7)
    O4' 0.406(18) 0.094(6) 0.182(9) 0.117(9) 0.066(10) 0.035(6)
    Cl1 0.0726(8) 0.0714(9) 0.0628(7) -0.0219(6) 0.0057(6) -0.0068(6)
    O1 0.125(19) 0.056(11) 0.16(2) 0.058(12) -0.015(16) -0.007(13)
    O2 0.017(7) 0.15(2) 0.14(2) -0.028(11) 0.024(9) -0.07(2)
    O4 0.0726(8) 0.0714(9) 0.0628(7) -0.0219(6) 0.0057(6) -0.0068(6)
    O3 0.0726(8) 0.0714(9) 0.0628(7) -0.0219(6) 0.0057(6) -0.0068(6)
_geom_special_details
;
 All esds (except the esd in the dihedral angle between two l.s. planes)
 are estimated using the full covariance matrix.  The cell esds are taken
 into account individually in the estimation of esds in distances, angles
 and torsion angles; correlations between esds in cell parameters are only
 used when they are defined by crystal symmetry.  An approximate (isotropic)
 treatment of cell esds is used for estimating esds involving l.s. planes.
;
loop_
    _geom_bond_atom_site_label_1
    _geom_bond_atom_site_label_2
    _geom_bond_site_symmetry_2
    _geom_bond_distance
    _geom_bond_publ_flag
    Fe1 C10 . 2.025(4) ?
    Fe1 C6 . 2.026(4) ?
    Fe1 C1 . 2.037(4) ?
    Fe1 C2 . 2.037(4) ?
    Fe1 C3 . 2.037(4) ?
    Fe1 C9 . 2.040(4) ?
    Fe1 C4 . 2.041(4) ?
    Fe1 C7 . 2.044(4) ?
    Fe1 C8 . 2.051(4) ?
    Fe1 C5 . 2.053(4) ?
    N1 C13 . 1.488(5) ?
    N1 C12 . 1.489(5) ?
    N1 C14 . 1.507(5) ?
    N1 C11 . 1.520(5) ?
    C1 C5 . 1.405(6) ?
    C1 C2 . 1.408(6) ?
    C1 H1A . 0.9800 ?
    C2 C3 . 1.415(6) ?
    C2 H2A . 0.9800 ?
    C3 C4 . 1.420(6) ?
    C3 H3A . 0.9800 ?
    C4 C5 . 1.410(6) ?
    C4 H4A . 0.9800 ?
    C5 H5A . 0.9800 ?
    C6 C7 . 1.430(5) ?
    C6 C10 . 1.435(5) ?
    C6 C11 . 1.491(5) ?
    C7 C8 . 1.412(6) ?
    C7 H7A . 0.9800 ?
    C8 C9 . 1.407(7) ?
    C8 H8A . 0.9800 ?
    C9 C10 . 1.418(6) ?
    C9 H9A . 0.9800 ?
    C10 H10A . 0.9800 ?
    C11 H11A . 0.9700 ?
    C11 H11B . 0.9700 ?
    C12 H12A . 0.9600 ?
    C12 H12B . 0.9600 ?
    C12 H12C . 0.9600 ?
    C13 H13A . 0.9600 ?
    C13 H13B . 0.9600 ?
    C13 H13C . 0.9600 ?
    C14 H14A . 0.9600 ?
    C14 H14B . 0.9600 ?
    C14 H14C . 0.9600 ?
    Cl2 O1' . 1.319(6) ?
    Cl2 O4' . 1.358(7) ?
    Cl2 O3' . 1.363(7) ?
    Cl2 O2' . 1.443(6) ?
loop_
    _geom_angle_atom_site_label_1
    _geom_angle_atom_site_label_2
    _geom_angle_atom_site_label_3
    _geom_angle_site_symmetry_1
    _geom_angle_site_symmetry_3
    _geom_angle
    _geom_angle_publ_flag
    C10 Fe1 C6 . . 41.48(15) ?
    C10 Fe1 C1 . . 123.60(17) ?
    C6 Fe1 C1 . . 106.95(16) ?
    C10 Fe1 C2 . . 105.73(17) ?
    C6 Fe1 C2 . . 119.82(16) ?
    C1 Fe1 C2 . . 40.45(16) ?
    C10 Fe1 C3 . . 119.43(17) ?
    C6 Fe1 C3 . . 155.14(18) ?
    C1 Fe1 C3 . . 68.17(17) ?
    C2 Fe1 C3 . . 40.63(18) ?
    C10 Fe1 C9 . . 40.84(18) ?
    C6 Fe1 C9 . . 68.88(16) ?
    C1 Fe1 C9 . . 160.6(2) ?
    C2 Fe1 C9 . . 123.89(19) ?
    C3 Fe1 C9 . . 107.20(18) ?
    C10 Fe1 C4 . . 155.77(17) ?
    C6 Fe1 C4 . . 162.09(17) ?
    C1 Fe1 C4 . . 67.90(17) ?
    C2 Fe1 C4 . . 68.21(17) ?
    C3 Fe1 C4 . . 40.75(18) ?
    C9 Fe1 C4 . . 121.73(18) ?
    C10 Fe1 C7 . . 68.97(17) ?
    C6 Fe1 C7 . . 41.13(15) ?
    C1 Fe1 C7 . . 122.26(17) ?
    C2 Fe1 C7 . . 156.55(17) ?
    C3 Fe1 C7 . . 162.02(18) ?
    C9 Fe1 C7 . . 67.86(18) ?
    C4 Fe1 C7 . . 125.84(18) ?
    C10 Fe1 C8 . . 68.72(19) ?
    C6 Fe1 C8 . . 68.92(17) ?
    C1 Fe1 C8 . . 157.69(19) ?
    C2 Fe1 C8 . . 160.89(19) ?
    C3 Fe1 C8 . . 124.85(19) ?
    C9 Fe1 C8 . . 40.2(2) ?
    C4 Fe1 C8 . . 108.92(19) ?
    C7 Fe1 C8 . . 40.35(17) ?
    C10 Fe1 C5 . . 161.13(17) ?
    C6 Fe1 C5 . . 124.89(16) ?
    C1 Fe1 C5 . . 40.19(16) ?
    C2 Fe1 C5 . . 67.84(17) ?
    C3 Fe1 C5 . . 68.07(17) ?
    C9 Fe1 C5 . . 157.41(19) ?
    C4 Fe1 C5 . . 40.28(17) ?
    C7 Fe1 C5 . . 109.43(18) ?
    C8 Fe1 C5 . . 123.05(19) ?
    C13 N1 C12 . . 108.9(3) ?
    C13 N1 C14 . . 108.7(3) ?
    C12 N1 C14 . . 109.1(3) ?
    C13 N1 C11 . . 110.7(3) ?
    C12 N1 C11 . . 111.5(3) ?
    C14 N1 C11 . . 107.9(3) ?
    C5 C1 C2 . . 108.4(4) ?
    C5 C1 Fe1 . . 70.5(2) ?
    C2 C1 Fe1 . . 69.8(2) ?
    C5 C1 H1A . . 125.8 ?
    C2 C1 H1A . . 125.8 ?
    Fe1 C1 H1A . . 125.8 ?
    C1 C2 C3 . . 108.0(4) ?
    C1 C2 Fe1 . . 69.7(2) ?
    C3 C2 Fe1 . . 69.7(2) ?
    C1 C2 H2A . . 126.0 ?
    C3 C2 H2A . . 126.0 ?
    Fe1 C2 H2A . . 126.0 ?
    C2 C3 C4 . . 107.6(4) ?
    C2 C3 Fe1 . . 69.7(2) ?
    C4 C3 Fe1 . . 69.8(2) ?
    C2 C3 H3A . . 126.2 ?
    C4 C3 H3A . . 126.2 ?
    Fe1 C3 H3A . . 126.2 ?
    C5 C4 C3 . . 108.0(4) ?
    C5 C4 Fe1 . . 70.3(2) ?
    C3 C4 Fe1 . . 69.5(2) ?
    C5 C4 H4A . . 126.0 ?
    C3 C4 H4A . . 126.0 ?
    Fe1 C4 H4A . . 126.0 ?
    C1 C5 C4 . . 108.0(4) ?
    C1 C5 Fe1 . . 69.3(2) ?
    C4 C5 Fe1 . . 69.4(2) ?
    C1 C5 H5A . . 126.0 ?
    C4 C5 H5A . . 126.0 ?
    Fe1 C5 H5A . . 126.0 ?
    C7 C6 C10 . . 107.1(4) ?
    C7 C6 C11 . . 125.1(3) ?
    C10 C6 C11 . . 127.5(4) ?
    C7 C6 Fe1 . . 70.1(2) ?
    C10 C6 Fe1 . . 69.2(2) ?
    C11 C6 Fe1 . . 121.6(2) ?
    C8 C7 C6 . . 108.5(4) ?
    C8 C7 Fe1 . . 70.1(2) ?
    C6 C7 Fe1 . . 68.8(2) ?
    C8 C7 H7A . . 125.7 ?
    C6 C7 H7A . . 125.7 ?
    Fe1 C7 H7A . . 125.7 ?
    C9 C8 C7 . . 107.9(4) ?
    C9 C8 Fe1 . . 69.5(2) ?
    C7 C8 Fe1 . . 69.6(2) ?
    C9 C8 H8A . . 126.0 ?
    C7 C8 H8A . . 126.0 ?
    Fe1 C8 H8A . . 126.0 ?
    C8 C9 C10 . . 109.0(4) ?
    C8 C9 Fe1 . . 70.3(3) ?
    C10 C9 Fe1 . . 69.0(2) ?
    C8 C9 H9A . . 125.5 ?
    C10 C9 H9A . . 125.5 ?
    Fe1 C9 H9A . . 125.5 ?
    C9 C10 C6 . . 107.4(4) ?
    C9 C10 Fe1 . . 70.1(2) ?
    C6 C10 Fe1 . . 69.3(2) ?
    C9 C10 H10A . . 126.3 ?
    C6 C10 H10A . . 126.3 ?
    Fe1 C10 H10A . . 126.3 ?
    C6 C11 N1 . . 115.0(3) ?
    C6 C11 H11A . . 108.5 ?
    N1 C11 H11A . . 108.5 ?
    C6 C11 H11B . . 108.5 ?
    N1 C11 H11B . . 108.5 ?
    H11A C11 H11B . . 107.5 ?
    N1 C12 H12A . . 109.5 ?
    N1 C12 H12B . . 109.5 ?
    H12A C12 H12B . . 109.5 ?
    N1 C12 H12C . . 109.5 ?
    H12A C12 H12C . . 109.5 ?
    H12B C12 H12C . . 109.5 ?
    N1 C13 H13A . . 109.5 ?
    N1 C13 H13B . . 109.5 ?
    H13A C13 H13B . . 109.5 ?
    N1 C13 H13C . . 109.5 ?
    H13A C13 H13C . . 109.5 ?
    H13B C13 H13C . . 109.5 ?
    N1 C14 H14A . . 109.5 ?
    N1 C14 H14B . . 109.5 ?
    H14A C14 H14B . . 109.5 ?
    N1 C14 H14C . . 109.5 ?
    H14A C14 H14C . . 109.5 ?
    H14B C14 H14C . . 109.5 ?
    O1' Cl2 O4' . . 104.2(6) ?
    O1' Cl2 O3' . . 125.5(8) ?
    O4' Cl2 O3' . . 104.8(8) ?
    O1' Cl2 O2' . . 107.3(5) ?
    O4' Cl2 O2' . . 108.9(8) ?
    O3' Cl2 O2' . . 105.3(5) ?
loop_
    _geom_torsion_atom_site_label_1
    _geom_torsion_atom_site_label_2
    _geom_torsion_atom_site_label_3
    _geom_torsion_atom_site_label_4
    _geom_torsion_site_symmetry_1
    _geom_torsion_site_symmetry_2
    _geom_torsion_site_symmetry_3
    _geom_torsion_site_symmetry_4
    _geom_torsion
    _geom_torsion_publ_flag
    C10 Fe1 C1 C5 . . . . 166.9(2) ?
    C6 Fe1 C1 C5 . . . . 124.5(2) ?
    C2 Fe1 C1 C5 . . . . -119.2(4) ?
    C3 Fe1 C1 C5 . . . . -81.4(3) ?
    C9 Fe1 C1 C5 . . . . -161.1(5) ?
    C4 Fe1 C1 C5 . . . . -37.3(3) ?
    C7 Fe1 C1 C5 . . . . 82.1(3) ?
    C8 Fe1 C1 C5 . . . . 48.8(5) ?
    C10 Fe1 C1 C2 . . . . -73.9(3) ?
    C6 Fe1 C1 C2 . . . . -116.3(2) ?
    C3 Fe1 C1 C2 . . . . 37.8(3) ?
    C9 Fe1 C1 C2 . . . . -41.9(6) ?
    C4 Fe1 C1 C2 . . . . 81.9(3) ?
    C7 Fe1 C1 C2 . . . . -158.7(2) ?
    C8 Fe1 C1 C2 . . . . 168.0(4) ?
    C5 Fe1 C1 C2 . . . . 119.2(4) ?
    C5 C1 C2 C3 . . . . 0.7(4) ?
    Fe1 C1 C2 C3 . . . . -59.4(3) ?
    C5 C1 C2 Fe1 . . . . 60.2(3) ?
    C10 Fe1 C2 C1 . . . . 123.8(2) ?
    C6 Fe1 C2 C1 . . . . 81.1(3) ?
    C3 Fe1 C2 C1 . . . . -119.1(4) ?
    C9 Fe1 C2 C1 . . . . 164.5(2) ?
    C4 Fe1 C2 C1 . . . . -81.0(3) ?
    C7 Fe1 C2 C1 . . . . 50.5(5) ?
    C8 Fe1 C2 C1 . . . . -166.0(5) ?
    C5 Fe1 C2 C1 . . . . -37.5(2) ?
    C10 Fe1 C2 C3 . . . . -117.1(3) ?
    C6 Fe1 C2 C3 . . . . -159.7(2) ?
    C1 Fe1 C2 C3 . . . . 119.1(4) ?
    C9 Fe1 C2 C3 . . . . -76.4(3) ?
    C4 Fe1 C2 C3 . . . . 38.1(3) ?
    C7 Fe1 C2 C3 . . . . 169.6(4) ?
    C8 Fe1 C2 C3 . . . . -46.9(6) ?
    C5 Fe1 C2 C3 . . . . 81.7(3) ?
    C1 C2 C3 C4 . . . . -0.3(4) ?
    Fe1 C2 C3 C4 . . . . -59.7(3) ?
    C1 C2 C3 Fe1 . . . . 59.5(3) ?
    C10 Fe1 C3 C2 . . . . 79.7(3) ?
    C6 Fe1 C3 C2 . . . . 45.6(5) ?
    C1 Fe1 C3 C2 . . . . -37.6(2) ?
    C9 Fe1 C3 C2 . . . . 122.4(3) ?
    C4 Fe1 C3 C2 . . . . -118.6(4) ?
    C7 Fe1 C3 C2 . . . . -166.6(5) ?
    C8 Fe1 C3 C2 . . . . 163.1(3) ?
    C5 Fe1 C3 C2 . . . . -81.1(3) ?
    C10 Fe1 C3 C4 . . . . -161.7(3) ?
    C6 Fe1 C3 C4 . . . . 164.3(3) ?
    C1 Fe1 C3 C4 . . . . 81.0(3) ?
    C2 Fe1 C3 C4 . . . . 118.6(4) ?
    C9 Fe1 C3 C4 . . . . -119.0(3) ?
    C7 Fe1 C3 C4 . . . . -47.9(7) ?
    C8 Fe1 C3 C4 . . . . -78.3(3) ?
    C5 Fe1 C3 C4 . . . . 37.6(3) ?
    C2 C3 C4 C5 . . . . -0.3(5) ?
    Fe1 C3 C4 C5 . . . . -60.0(3) ?
    C2 C3 C4 Fe1 . . . . 59.7(3) ?
    C10 Fe1 C4 C5 . . . . 160.8(4) ?
    C6 Fe1 C4 C5 . . . . -39.3(6) ?
    C1 Fe1 C4 C5 . . . . 37.2(3) ?
    C2 Fe1 C4 C5 . . . . 81.0(3) ?
    C3 Fe1 C4 C5 . . . . 119.0(4) ?
    C9 Fe1 C4 C5 . . . . -161.7(3) ?
    C7 Fe1 C4 C5 . . . . -77.4(3) ?
    C8 Fe1 C4 C5 . . . . -119.2(3) ?
    C10 Fe1 C4 C3 . . . . 41.8(6) ?
    C6 Fe1 C4 C3 . . . . -158.3(5) ?
    C1 Fe1 C4 C3 . . . . -81.7(3) ?
    C2 Fe1 C4 C3 . . . . -38.0(3) ?
    C9 Fe1 C4 C3 . . . . 79.3(3) ?
    C7 Fe1 C4 C3 . . . . 163.6(3) ?
    C8 Fe1 C4 C3 . . . . 121.9(3) ?
    C5 Fe1 C4 C3 . . . . -119.0(4) ?
    C2 C1 C5 C4 . . . . -0.9(5) ?
    Fe1 C1 C5 C4 . . . . 58.8(3) ?
    C2 C1 C5 Fe1 . . . . -59.7(3) ?
    C3 C4 C5 C1 . . . . 0.8(5) ?
    Fe1 C4 C5 C1 . . . . -58.7(3) ?
    C3 C4 C5 Fe1 . . . . 59.5(3) ?
    C10 Fe1 C5 C1 . . . . -35.7(6) ?
    C6 Fe1 C5 C1 . . . . -74.1(3) ?
    C2 Fe1 C5 C1 . . . . 37.7(2) ?
    C3 Fe1 C5 C1 . . . . 81.7(3) ?
    C9 Fe1 C5 C1 . . . . 163.7(4) ?
    C4 Fe1 C5 C1 . . . . 119.7(4) ?
    C7 Fe1 C5 C1 . . . . -117.4(3) ?
    C8 Fe1 C5 C1 . . . . -160.1(2) ?
    C10 Fe1 C5 C4 . . . . -155.3(5) ?
    C6 Fe1 C5 C4 . . . . 166.3(2) ?
    C1 Fe1 C5 C4 . . . . -119.7(4) ?
    C2 Fe1 C5 C4 . . . . -82.0(3) ?
    C3 Fe1 C5 C4 . . . . -38.0(3) ?
    C9 Fe1 C5 C4 . . . . 44.1(6) ?
    C7 Fe1 C5 C4 . . . . 123.0(3) ?
    C8 Fe1 C5 C4 . . . . 80.2(3) ?
    C10 Fe1 C6 C7 . . . . 118.1(3) ?
    C1 Fe1 C6 C7 . . . . -120.0(2) ?
    C2 Fe1 C6 C7 . . . . -162.0(2) ?
    C3 Fe1 C6 C7 . . . . 165.5(4) ?
    C9 Fe1 C6 C7 . . . . 80.1(3) ?
    C4 Fe1 C6 C7 . . . . -49.6(6) ?
    C8 Fe1 C6 C7 . . . . 36.8(3) ?
    C5 Fe1 C6 C7 . . . . -79.5(3) ?
    C1 Fe1 C6 C10 . . . . 121.9(3) ?
    C2 Fe1 C6 C10 . . . . 79.8(3) ?
    C3 Fe1 C6 C10 . . . . 47.4(5) ?
    C9 Fe1 C6 C10 . . . . -38.0(3) ?
    C4 Fe1 C6 C10 . . . . -167.7(5) ?
    C7 Fe1 C6 C10 . . . . -118.1(3) ?
    C8 Fe1 C6 C10 . . . . -81.3(3) ?
    C5 Fe1 C6 C10 . . . . 162.4(2) ?
    C10 Fe1 C6 C11 . . . . -122.1(4) ?
    C1 Fe1 C6 C11 . . . . -0.2(3) ?
    C2 Fe1 C6 C11 . . . . -42.3(4) ?
    C3 Fe1 C6 C11 . . . . -74.7(5) ?
    C9 Fe1 C6 C11 . . . . -160.2(4) ?
    C4 Fe1 C6 C11 . . . . 70.2(6) ?
    C7 Fe1 C6 C11 . . . . 119.8(4) ?
    C8 Fe1 C6 C11 . . . . 156.6(4) ?
    C5 Fe1 C6 C11 . . . . 40.2(4) ?
    C10 C6 C7 C8 . . . . 0.7(4) ?
    C11 C6 C7 C8 . . . . -174.1(4) ?
    Fe1 C6 C7 C8 . . . . -58.9(3) ?
    C10 C6 C7 Fe1 . . . . 59.6(2) ?
    C11 C6 C7 Fe1 . . . . -115.2(3) ?
    C10 Fe1 C7 C8 . . . . 81.5(3) ?
    C6 Fe1 C7 C8 . . . . 120.2(4) ?
    C1 Fe1 C7 C8 . . . . -161.2(3) ?
    C2 Fe1 C7 C8 . . . . 162.5(4) ?
    C3 Fe1 C7 C8 . . . . -39.9(7) ?
    C9 Fe1 C7 C8 . . . . 37.4(3) ?
    C4 Fe1 C7 C8 . . . . -76.6(3) ?
    C5 Fe1 C7 C8 . . . . -118.6(3) ?
    C10 Fe1 C7 C6 . . . . -38.7(2) ?
    C1 Fe1 C7 C6 . . . . 78.5(3) ?
    C2 Fe1 C7 C6 . . . . 42.3(5) ?
    C3 Fe1 C7 C6 . . . . -160.1(5) ?
    C9 Fe1 C7 C6 . . . . -82.8(3) ?
    C4 Fe1 C7 C6 . . . . 163.2(2) ?
    C8 Fe1 C7 C6 . . . . -120.2(4) ?
    C5 Fe1 C7 C6 . . . . 121.2(2) ?
    C6 C7 C8 C9 . . . . -0.9(5) ?
    Fe1 C7 C8 C9 . . . . -59.1(3) ?
    C6 C7 C8 Fe1 . . . . 58.1(3) ?
    C10 Fe1 C8 C9 . . . . 37.2(3) ?
    C6 Fe1 C8 C9 . . . . 81.8(3) ?
    C1 Fe1 C8 C9 . . . . 165.2(4) ?
    C2 Fe1 C8 C9 . . . . -39.2(7) ?
    C3 Fe1 C8 C9 . . . . -74.6(3) ?
    C4 Fe1 C8 C9 . . . . -117.1(3) ?
    C7 Fe1 C8 C9 . . . . 119.3(4) ?
    C5 Fe1 C8 C9 . . . . -159.5(3) ?
    C10 Fe1 C8 C7 . . . . -82.2(3) ?
    C6 Fe1 C8 C7 . . . . -37.5(2) ?
    C1 Fe1 C8 C7 . . . . 45.8(6) ?
    C2 Fe1 C8 C7 . . . . -158.6(5) ?
    C3 Fe1 C8 C7 . . . . 166.1(3) ?
    C9 Fe1 C8 C7 . . . . -119.3(4) ?
    C4 Fe1 C8 C7 . . . . 123.5(3) ?
    C5 Fe1 C8 C7 . . . . 81.2(3) ?
    C7 C8 C9 C10 . . . . 0.9(5) ?
    Fe1 C8 C9 C10 . . . . -58.3(3) ?
    C7 C8 C9 Fe1 . . . . 59.2(3) ?
    C10 Fe1 C9 C8 . . . . -120.5(4) ?
    C6 Fe1 C9 C8 . . . . -81.9(3) ?
    C1 Fe1 C9 C8 . . . . -163.0(5) ?
    C2 Fe1 C9 C8 . . . . 165.6(3) ?
    C3 Fe1 C9 C8 . . . . 124.1(3) ?
    C4 Fe1 C9 C8 . . . . 81.9(3) ?
    C7 Fe1 C9 C8 . . . . -37.5(3) ?
    C5 Fe1 C9 C8 . . . . 50.0(6) ?
    C6 Fe1 C9 C10 . . . . 38.6(2) ?
    C1 Fe1 C9 C10 . . . . -42.4(6) ?
    C2 Fe1 C9 C10 . . . . -73.9(3) ?
    C3 Fe1 C9 C10 . . . . -115.4(3) ?
    C4 Fe1 C9 C10 . . . . -157.5(3) ?
    C7 Fe1 C9 C10 . . . . 83.0(3) ?
    C8 Fe1 C9 C10 . . . . 120.5(4) ?
    C5 Fe1 C9 C10 . . . . 170.5(4) ?
    C8 C9 C10 C6 . . . . -0.4(5) ?
    Fe1 C9 C10 C6 . . . . -59.5(3) ?
    C8 C9 C10 Fe1 . . . . 59.1(3) ?
    C7 C6 C10 C9 . . . . -0.1(4) ?
    C11 C6 C10 C9 . . . . 174.5(3) ?
    Fe1 C6 C10 C9 . . . . 60.0(3) ?
    C7 C6 C10 Fe1 . . . . -60.2(3) ?
    C11 C6 C10 Fe1 . . . . 114.5(4) ?
    C6 Fe1 C10 C9 . . . . -118.5(4) ?
    C1 Fe1 C10 C9 . . . . 164.4(3) ?
    C2 Fe1 C10 C9 . . . . 124.0(3) ?
    C3 Fe1 C10 C9 . . . . 82.3(3) ?
    C4 Fe1 C10 C9 . . . . 52.3(5) ?
    C7 Fe1 C10 C9 . . . . -80.1(3) ?
    C8 Fe1 C10 C9 . . . . -36.7(3) ?
    C5 Fe1 C10 C9 . . . . -168.7(5) ?
    C1 Fe1 C10 C6 . . . . -77.1(3) ?
    C2 Fe1 C10 C6 . . . . -117.5(2) ?
    C3 Fe1 C10 C6 . . . . -159.2(2) ?
    C9 Fe1 C10 C6 . . . . 118.5(4) ?
    C4 Fe1 C10 C6 . . . . 170.8(4) ?
    C7 Fe1 C10 C6 . . . . 38.4(2) ?
    C8 Fe1 C10 C6 . . . . 81.8(3) ?
    C5 Fe1 C10 C6 . . . . -50.3(6) ?
    C7 C6 C11 N1 . . . . -104.2(4) ?
    C10 C6 C11 N1 . . . . 82.1(5) ?
    Fe1 C6 C11 N1 . . . . 169.0(2) ?
    C13 N1 C11 C6 . . . . -66.6(4) ?
    C12 N1 C11 C6 . . . . 54.9(4) ?
    C14 N1 C11 C6 . . . . 174.6(3) ?
_iucr_refine_instructions_details
;
TITL 1 in P2(1)/c                    P21/c
CELL  0.71073    8.5972   13.7830   13.0960    90.000   101.230    90.000
ZERR 4           0.0017    0.0030    0.0030     0.000     0.030     0.000
LATT   1
SYMM             - X ,    0.50000 + Y ,    0.50000 - Z
SFAC  C   2.31000  20.84392   1.02000  10.20751   1.58860   0.56870   0.86500 =
         51.65125   0.21560   0.00330   0.00160    11.500   0.68000  12.01000
SFAC  H   0.49300  10.51091   0.32291  26.12573   0.14019   3.14236   0.04081 =
         57.79977   0.00304   0.00000   0.00000     0.624   0.35000   1.00800
SFAC Cl  11.46041   0.01040   7.19641   1.16620   6.25561  18.51942   1.64550 =
         47.77846  -9.55741   0.14840   0.15850   678.000   0.99000  35.45000
SFAC Fe  11.76951   4.76111   7.35731   0.30720   3.52220  15.35351   2.30450 =
         76.88058   1.03690   0.34630   0.84440  3490.000   1.45000  55.85000
SFAC  N  12.21261   0.00570   3.13220   9.89331   2.01250  28.99754   1.16630 =
          0.58260 -11.52901   0.00610   0.00330    19.600   0.68000  14.01000
SFAC  O   3.04850  13.27711   2.28680   5.70111   1.54630   0.32390   0.86700 =
         32.90894   0.25080   0.01060   0.00600    32.500   0.68000  16.00000
UNIT    56   80   4   4   4  16
L.S. 7
ACTA
BOND $H
htab
FMAP 2
PLAN 10
conf
mpla c1 c2 c3 c4 c5
mpla c6 c7 c8 c9 c10
eadp o4 cl2 o3 cl1
exyz cl1 cl2
WGHT    0.059500    2.031800
FVAR       0.30448   0.77638
FE1   4    0.669281    0.675311    0.461113    11.00000    0.03855    0.02961 =
         0.03611    0.00043    0.00738    0.00319
N1    5    0.246687    0.860688    0.352264    11.00000    0.04060    0.03105 =
         0.04464    0.00061    0.00838    0.00146
C1    1    0.643497    0.605923    0.321523    11.00000    0.04908    0.04210 =
         0.04156   -0.00693    0.01154    0.00694
AFIX  13
H1A   2    0.567545    0.623133    0.258148    11.00000   -1.20000
AFIX   0
C2    1    0.615397    0.541085    0.399056    11.00000    0.05008    0.03163 =
         0.06158   -0.00849    0.02155    0.00023
AFIX  13
H2A   2    0.516936    0.505211    0.398910    11.00000   -1.20000
AFIX   0
C3    1    0.754234    0.537020    0.477281    11.00000    0.06825    0.03565 =
         0.05934    0.01029    0.02448    0.01963
AFIX  13
H3A   2    0.769400    0.497739    0.540826    11.00000   -1.20000
AFIX   0
C4    1    0.868012    0.599686    0.446658    11.00000    0.04028    0.05743 =
         0.05678    0.00163    0.00882    0.01334
AFIX  13
H4A   2    0.975642    0.611684    0.485664    11.00000   -1.20000
AFIX   0
C5    1    0.799173    0.641295    0.350097    11.00000    0.04261    0.05186 =
         0.05092    0.00205    0.02056    0.00063
AFIX  13
H5A   2    0.850257    0.687732    0.310483    11.00000   -1.20000
AFIX   0
C6    1    0.499260    0.779020    0.445704    11.00000    0.04482    0.02787 =
         0.04013   -0.00193    0.01176    0.00574
C7    1    0.652651    0.822733    0.472220    11.00000    0.05153    0.03150 =
         0.05858   -0.00718    0.00775   -0.00433
AFIX  13
H7A   2    0.696692    0.870240    0.429937    11.00000   -1.20000
AFIX   0
C8    1    0.731668    0.783973    0.568203    11.00000    0.05919    0.04761 =
         0.05685   -0.01734   -0.00554    0.00290
AFIX  13
H8A   2    0.839634    0.799886    0.604058    11.00000   -1.20000
AFIX   0
C9    1    0.628552    0.717798    0.602765    11.00000    0.07966    0.05707 =
         0.03504   -0.00399    0.00785    0.02110
AFIX  13
H9A   2    0.653157    0.679620    0.667020    11.00000   -1.20000
AFIX   0
C10   1    0.484906    0.713233    0.528269    11.00000    0.05652    0.03891 =
         0.04543    0.00123    0.02097    0.01229
AFIX  13
H10A  2    0.392463    0.673001    0.532695    11.00000   -1.20000
AFIX   0
C11   1    0.384845    0.793734    0.345716    11.00000    0.04458    0.03544 =
         0.04547   -0.00349    0.01129    0.00479
AFIX  23
H11A  2    0.342871    0.731032    0.320329    11.00000   -1.20000
H11B  2    0.441917    0.819961    0.294928    11.00000   -1.20000
AFIX   0
C12   1    0.302561    0.956785    0.396792    11.00000    0.06326    0.03101 =
         0.07261   -0.00629    0.00312    0.00219
AFIX 137
H12A  2    0.356359    0.948680    0.467708    11.00000   -1.50000
H12B  2    0.213271    0.999127    0.394444    11.00000   -1.50000
H12C  2    0.374083    0.984521    0.356941    11.00000   -1.50000
AFIX   0
C13   1    0.141444    0.816670    0.417329    11.00000    0.04772    0.06412 =
         0.06804    0.00456    0.02039   -0.00302
AFIX 137
H13A  2    0.200995    0.805142    0.486228    11.00000   -1.50000
H13B  2    0.100045    0.756337    0.386916    11.00000   -1.50000
H13C  2    0.055375    0.860128    0.420829    11.00000   -1.50000
AFIX   0
C14   1    0.152695    0.874949    0.243539    11.00000    0.05950    0.06320 =
         0.05256    0.00239   -0.00337    0.00861
AFIX 137
H14A  2    0.065149    0.917675    0.245531    11.00000   -1.50000
H14B  2    0.113388    0.813439    0.215232    11.00000   -1.50000
H14C  2    0.219671    0.902820    0.200592    11.00000   -1.50000
AFIX   0
part 1
CL2   3    0.183012    0.556430    0.198666    21.00000    0.07264    0.07142 =
         0.06285   -0.00677    0.00572   -0.02190
O1'   6    0.175235    0.593894    0.290212    21.00000    0.28263    0.08829 =
         0.13135   -0.05194    0.13053   -0.04416
O2'   6    0.299695    0.611293    0.157318    21.00000    0.12419    0.19227 =
         0.06003    0.00662    0.01206   -0.10697
O3'   6    0.058390    0.545395    0.117507    21.00000    0.08896    0.23719 =
         0.16624    0.08992   -0.06290   -0.06846
O4'   6    0.238815    0.465130    0.220954    21.00000    0.40595    0.09425 =
         0.18184    0.03526    0.06555    0.11697
part 2
CL1   3    0.183012    0.556430    0.198666   -21.00000    0.07264    0.07142 =
         0.06285   -0.00677    0.00572   -0.02190
O1    6    0.108518    0.645895    0.174099   -21.00000    0.12462    0.05605 =
         0.16076   -0.00707   -0.01537    0.05765
O2    6    0.318198    0.547094    0.155066   -21.00000    0.01660    0.14969 =
         0.13828   -0.06892    0.02359   -0.02795
O4    6    0.203580    0.544994    0.291862   -21.00000    0.07264    0.07142 =
         0.06285   -0.00677    0.00572   -0.02190
O3    6    0.107066    0.494346    0.136106   -21.00000    0.07264    0.07142 =
         0.06285   -0.00677    0.00572   -0.02190
part 0
HKLF 4 1 -1.0000  0.0000  0.0000  0.0000  1.0000  0.0000  0.0000  0.0000 -1.0000
REM  1 in P2(1)/c                    P21/c
REM R1 =  0.0567 for   2642 Fo > 4sig(Fo)  and  0.0770 for all   3479 data
REM    218 parameters refined using      0 restraints
END
WGHT      0.0593      2.0416
REM Highest difference peak  0.316,  deepest hole -0.731,  1-sigma level  0.080
Q1    1   0.4362  0.8101  0.4026  11.00000  0.05    0.32
Q2    1   0.1500  0.5061  0.1007  11.00000  0.05    0.30
Q3    1   0.1494  0.4736  0.1799  11.00000  0.05    0.29
Q4    1   0.0864  0.4858  0.1843  11.00000  0.05    0.29
Q5    1   0.1195  0.6328  0.2329  11.00000  0.05    0.29
Q6    1   0.5225  0.7339  0.4615  11.00000  0.05    0.29
Q7    1   0.0636  0.6085  0.1477  11.00000  0.05    0.28
Q8    1   0.7391  0.6760  0.5060  11.00000  0.05    0.28
Q9    1   0.5260  0.8179  0.4598  11.00000  0.05    0.26
Q10   1   0.3950  0.9517  0.4383  11.00000  0.05    0.25
;
data_global
_journal_date_recd_electronic     2012-01-08
_journal_date_accepted     2012-01-18
_journal_name_full     'Acta Crystallographica, Section E'
_journal_year     2012
_journal_volume     68
_journal_issue      2
_journal_page_first     m197
_journal_page_last     m197
_journal_paper_category     QM
_journal_paper_doi     10.1107/S1600536812002176
_journal_coeditor_code     LH5405
_publ_contact_author_name     'Ying-Chun Wang'
_publ_contact_author_address
;
College of Chemistry and Chemical Engineering,
Southeast UniVersity,
Nanjing 210096,
People's Republic of China
;
_publ_contact_author_email     wangyc33@yahoo.com.cn
_publ_contact_author_fax     '862552090598'
_publ_contact_author_phone     '862552090598'
_publ_section_title
;
(Ferrocenylmethyl)trimethylammonium perchlorate
;
loop_
    _publ_author_name
    _publ_author_footnote
    _publ_author_address
    'Wang, Ying-Chun' .
;
College of Chemistry and Chemical Engineering,
Southeast University,
Nanjing 210096,
People's Republic of China
;
