# Supplementary material for: (Ferrocenylmeth­yl)trimethyl­ammonium perchlorate
Source: Acta Crystallogr Sect E Struct Rep Online. 2012 Jan 21;68(Pt 2):m197. doi: 10.1107/S1600536812002176 (PMC3274918; doi:10.1107/S1600536812002176)
Supplement: Supplementary file 2 [file e-68-0m197-Isup2.hkl]

# 
# h,k,l, Fc-squared, Fo-squared, sigma(Fo-squared) and status flag 
# 
data_I
_shelx_title ' 1 in P2(1)/c                    P21/c' 
_shelx_refln_list_code          4 
_shelx_F_calc_maximum      184.94 
_exptl_crystal_F_000       743.88 
_reflns_d_resolution_high  0.7701 
 
loop_ 
 _symmetry_equiv_pos_as_xyz 
 'x, y, z' 
 '-x, y+1/2, -z+1/2' 
 '-x, -y, -z' 
 'x, -y-1/2, z-1/2' 
 
_cell_length_a     8.5972 
_cell_length_b    13.7830 
_cell_length_c    13.0960 
_cell_angle_alpha  90.000 
_cell_angle_beta  101.230 
_cell_angle_gamma  90.000 
 
_shelx_F_squared_multiplier     1.000 
 
loop_ 
 _refln_index_h 
 _refln_index_k 
 _refln_index_l 
 _refln_F_squared_calc 
 _refln_F_squared_meas 
 _refln_F_squared_sigma 
 _refln_observed_status 
   2   0   0    34203.39    26229.00   2269.85 o 
   3   0   0      944.97     1136.04    114.77 o 
   4   0   0     2608.33     2794.60     77.69 o 
   5   0   0      401.46      410.49     17.96 o 
   6   0   0     4494.35     5017.59    181.01 o 
   7   0   0      664.37      645.25     31.13 o 
   8   0   0       22.57       53.12     11.19 o 
   9   0   0       80.68       55.40     12.56 o 
  10   0   0       27.88        5.29     19.09 o 
   2   1   0    15851.47    15158.75    410.24 o 
   3   1   0      114.52      147.03     11.57 o 
   4   1   0     4931.71     4980.95     98.12 o 
   5   1   0     2042.66     2147.91    115.45 o 
   6   1   0       28.38       42.43      6.26 o 
   7   1   0      513.69      498.35     19.20 o 
   8   1   0      615.16      634.31     26.32 o 
   9   1   0        8.05        5.00      5.53 o 
  10   1   0      176.87       99.51     92.01 o 
   1   2   0    10682.50     9574.93    199.05 o 
   2   2   0     1731.71     1628.81     30.39 o 
   3   2   0     2199.36     1739.49     41.13 o 
   4   2   0      232.18      257.38      9.78 o 
   5   2   0     1339.55     1293.07     31.94 o 
   6   2   0      652.06      690.35     28.50 o 
   7   2   0       79.42       91.19      9.69 o 
   8   2   0       58.18       62.51      8.08 o 
   9   2   0       59.86       85.13     10.83 o 
  10   2   0       16.28        5.69     10.49 o 
   1   3   0     6709.86     5975.38    102.83 o 
   2   3   0      739.21      552.33     11.53 o 
   3   3   0     1615.79     1582.33     43.16 o 
   4   3   0      141.84      225.53      9.78 o 
   5   3   0       25.63       29.52      5.78 o 
   6   3   0        0.36        7.96      4.61 o 
   7   3   0      510.82      522.53     21.60 o 
   8   3   0       14.25       32.29      7.87 o 
   9   3   0       88.25       59.94      9.49 o 
  10   3   0        0.03        0.43      9.15 o 
   0   4   0      729.16      708.65      8.51 o 
   1   4   0     1859.52     1999.69     27.91 o 
   2   4   0     1577.01     1690.94     32.83 o 
   3   4   0      118.18      113.87      6.53 o 
   4   4   0      566.81      541.84     17.81 o 
   5   4   0        1.86       11.28      5.11 o 
   6   4   0      204.13      208.81     11.35 o 
   7   4   0       34.11       35.17      6.15 o 
   8   4   0       20.20       29.97      7.24 o 
   9   4   0      127.59      132.96     13.87 o 
  10   4   0       67.35       61.42     17.11 o 
   1   5   0     3420.67     3104.25     43.52 o 
   2   5   0      893.87     1288.31     29.14 o 
   3   5   0        3.55       27.00      5.01 o 
   4   5   0      631.34      792.70     20.75 o 
   5   5   0     1874.63     1789.63     50.86 o 
   6   5   0      135.56      133.69     11.14 o 
   7   5   0     2174.15     2101.53     68.86 o 
   8   5   0      362.19      319.90     16.85 o 
   9   5   0      203.32      180.72     16.79 o 
  10   5   0       45.84       39.89     19.11 o 
   0   6   0     2938.41     3613.41     67.08 o 
   1   6   0     1373.12     1213.27     25.31 o 
   2   6   0     1412.33     1668.67     31.48 o 
   3   6   0     4311.24     4089.85     85.91 o 
   4   6   0      300.79      307.63     11.18 o 
   5   6   0      531.65      487.69     18.47 o 
   6   6   0      253.91      227.38     12.36 o 
   7   6   0      139.30      114.71      9.95 o 
   8   6   0       83.00       96.97      9.96 o 
   9   6   0      407.85      368.33     26.46 o 
  10   6   0       31.45        9.60     11.42 o 
   1   7   0     2383.93     2345.45     69.89 o 
   2   7   0     4121.15     3985.69    105.55 o 
   3   7   0      141.47      183.18     10.64 o 
   4   7   0     2226.34     2078.73     53.12 o 
   5   7   0      514.27      491.23     19.22 o 
   6   7   0        7.53        4.48      5.95 o 
   7   7   0      223.98      248.82     14.56 o 
   8   7   0      209.45      232.78     16.36 o 
   9   7   0        0.41        8.14     17.30 o 
  10   7   0       83.75      115.11     20.89 o 
   0   8   0     5491.76     4346.24    426.77 o 
   1   8   0      607.07      629.42     23.45 o 
   2   8   0      912.36      769.51     37.81 o 
   3   8   0      877.95     1012.80     24.56 o 
   4   8   0      739.10      743.51     23.46 o 
   5   8   0        3.89        8.00      5.45 o 
   6   8   0     1239.91     1225.52     41.00 o 
   7   8   0       51.26       44.60      7.58 o 
   8   8   0      219.35      215.26     15.29 o 
   9   8   0       45.21       57.37     14.07 o 
   1   9   0      361.57      379.89     12.48 o 
   2   9   0      321.53      349.07     14.78 o 
   3   9   0       71.02       58.32      8.05 o 
   4   9   0      821.57      823.82     28.64 o 
   5   9   0       61.80       65.46      7.78 o 
   6   9   0       45.85       64.63     10.08 o 
   7   9   0       64.53       76.77     10.64 o 
   8   9   0       61.03       78.81     10.09 o 
   9   9   0        0.14       17.66     19.19 o 
   0  10   0       77.60       96.14     15.32 o 
   1  10   0      171.14      137.32      7.84 o 
   2  10   0      636.93      648.14     24.25 o 
   3  10   0       88.89       76.85      9.46 o 
   4  10   0      179.29      158.23     12.32 o 
   5  10   0      221.21      244.63     21.94 o 
   6  10   0        9.89       14.32      7.12 o 
   7  10   0       22.45       31.02      8.78 o 
   8  10   0       51.56       52.09     13.25 o 
   9  10   0        0.62       30.51     22.19 o 
   1  11   0        0.85        8.61     10.48 o 
   2  11   0      372.69      379.84     17.33 o 
   3  11   0       31.79       68.14      9.53 o 
   4  11   0      152.48      168.20     14.33 o 
   5  11   0       58.58       74.62     10.62 o 
   6  11   0        0.72       11.91      8.10 o 
   7  11   0       60.82       53.67     14.72 o 
   8  11   0       54.97       55.03     55.05 o 
   0  12   0       96.27      102.22     20.17 o 
   1  12   0        1.51       10.88     11.16 o 
   2  12   0        3.91       27.43      9.46 o 
   3  12   0      678.21      639.10     36.30 o 
   4  12   0      389.89      294.62     21.17 o 
   5  12   0      187.27      178.42     16.32 o 
   6  12   0      321.28      275.66     22.18 o 
   7  12   0        0.93        4.74     12.38 o 
   8  12   0       73.89       67.91     38.35 o 
   1  13   0     1649.99     1679.88     78.47 o 
   2  13   0      564.26      591.47     37.84 o 
   3  13   0        0.52       -0.35      7.37 o 
   4  13   0      333.80      318.73     28.10 o 
   5  13   0      441.00      483.38     34.26 o 
   6  13   0        0.31        3.33      8.94 o 
   7  13   0      190.64      193.18     26.25 o 
   0  14   0      555.71      467.59     49.62 o 
   1  14   0       87.91       96.67     15.44 o 
   2  14   0      359.42      295.52     26.71 o 
   3  14   0     1095.70     1125.46     64.60 o 
   4  14   0      303.15      336.22     28.91 o 
   5  14   0       78.78      102.26     16.71 o 
   6  14   0      203.49      129.00     21.05 o 
   1  15   0       97.99      100.49     16.61 o 
   2  15   0      406.92      432.93     33.79 o 
   3  15   0       18.44       17.80     11.30 o 
   4  15   0      205.61      220.05     28.55 o 
   5  15   0       69.42       89.84     17.75 o 
   0  16   0        4.04       24.70     31.06 o 
   1  16   0       46.45       54.34     27.62 o 
   2  16   0       34.98       38.20     13.52 o 
   3  16   0       12.90       33.95     15.66 o 
   4  16   0       46.68       48.55     14.86 o 
   1  17   0       47.51       64.29     16.75 o 
   2  17   0        9.16        2.25     10.47 o 
   3  17   0        9.24       13.00     12.29 o 
 -11   1   1       16.47        0.42     13.10 o 
 -10   1   1        0.03        2.57      8.08 o 
  -9   1   1      329.36      349.57     30.94 o 
  -8   1   1        1.49       -4.71      4.71 o 
  -7   1   1      443.61      453.84     18.32 o 
  -6   1   1       39.40       55.44      6.06 o 
  -5   1   1        1.77       11.13      4.89 o 
  -4   1   1        0.01       20.75      3.09 o 
  -3   1   1     1179.46     1154.58     27.72 o 
  -2   1   1     4779.17     4374.25     46.23 o 
  -1   1   1     3481.78     2177.64     34.76 o 
   1   1   1      336.69      683.26     11.75 o 
   2   1   1     3004.02     2767.89     60.85 o 
   3   1   1        3.09       15.19      5.60 o 
   4   1   1     1019.15      918.45     38.10 o 
   5   1   1       11.59       16.51      4.10 o 
   6   1   1      341.18      282.80     12.17 o 
   7   1   1       35.54       70.95      9.36 o 
   8   1   1       15.59       34.80      7.57 o 
   9   1   1        0.69       -5.79      5.79 o 
  10   1   1       28.05       17.37     16.88 o 
 -10   2   1       88.66      110.06     15.18 o 
  -9   2   1       17.16       15.28      8.41 o 
  -8   2   1        7.57       15.19      6.02 o 
  -7   2   1      806.49      888.47     29.71 o 
  -6   2   1      472.75      431.90     15.28 o 
  -5   2   1     2256.94     2018.95     45.17 o 
  -4   2   1     2723.41     2792.25     54.05 o 
  -3   2   1        4.15       30.84      2.81 o 
  -2   2   1       10.49       15.37      5.25 o 
  -1   2   1    18715.47    20352.49    252.01 o 
   0   2   1     4982.19     4192.42     53.88 o 
   1   2   1    23982.59    23226.82    288.19 o 
   2   2   1     3821.16     3735.26     56.13 o 
   3   2   1       15.53       45.07      4.12 o 
   4   2   1      644.20      555.43     15.56 o 
   5   2   1      882.18      892.23     26.88 o 
   6   2   1      424.98      464.72     19.04 o 
   7   2   1       92.48      105.35      8.66 o 
   8   2   1      560.82      539.86     22.93 o 
   9   2   1       13.30       20.97      8.29 o 
  10   2   1      188.68      145.11     27.83 o 
 -10   3   1        9.64       12.14     12.49 o 
  -9   3   1      394.25      414.01     29.19 o 
  -8   3   1     1031.41      937.69     37.04 o 
  -7   3   1       19.83       17.73      5.82 o 
  -6   3   1     2863.73     2737.58     79.58 o 
  -5   3   1     1495.10     1316.72     50.28 o 
  -4   3   1     2516.61     2448.54     66.54 o 
  -3   3   1     2540.84     2605.33     57.55 o 
  -2   3   1      418.91      364.72     11.82 o 
  -1   3   1     5173.94     4837.13     66.93 o 
   0   3   1     2995.14     2978.21     26.71 o 
   1   3   1    13824.32    13533.42    177.59 o 
   2   3   1     2339.66     2366.58     49.87 o 
   3   3   1     4727.94     4825.04    101.37 o 
   4   3   1      289.25      303.96     10.98 o 
   5   3   1      199.40      192.53      9.96 o 
   6   3   1     1235.50     1232.42     41.62 o 
   7   3   1      558.97      544.38     23.91 o 
   8   3   1      351.42      338.26     21.09 o 
   9   3   1      363.94      348.13     22.58 o 
  10   3   1        7.03       15.74     12.62 o 
 -10   4   1      206.43      143.67     26.53 o 
  -9   4   1      172.09      198.20     20.27 o 
  -8   4   1      132.74      135.52     11.02 o 
  -7   4   1      209.49      256.35     13.37 o 
  -6   4   1        5.68        1.82      8.28 o 
  -5   4   1       64.36      100.59      9.92 o 
  -4   4   1      249.62      189.42      8.63 o 
  -3   4   1     1115.32      880.88     21.78 o 
  -2   4   1     1423.17     1170.52     22.82 o 
  -1   4   1      636.03      589.00     12.83 o 
   0   4   1     6965.40     6341.42    105.51 o 
   1   4   1      163.82      224.02      7.34 o 
   2   4   1     1312.92     1522.23     48.25 o 
   3   4   1     1323.15     1188.20     32.03 o 
   4   4   1     2358.23     2300.06     57.87 o 
   5   4   1     4043.71     3731.03    103.53 o 
   6   4   1       61.24       77.58      9.37 o 
   7   4   1      481.58      438.06     21.96 o 
   8   4   1      282.85      305.61     18.86 o 
   9   4   1       30.72       55.66     13.59 o 
  10   4   1      122.24      116.68     26.17 o 
 -10   5   1        2.15        4.77     13.13 o 
  -9   5   1       61.22       83.57     14.06 o 
  -8   5   1      109.47      110.47     10.99 o 
  -7   5   1        4.03        2.89      5.71 o 
  -6   5   1      203.19      177.72     17.27 o 
  -5   5   1      376.36      396.64     13.85 o 
  -4   5   1       27.50       42.23      5.45 o 
  -3   5   1     2589.90     2675.29     54.35 o 
  -2   5   1      410.63      461.58     10.44 o 
  -1   5   1      687.28      837.89     13.68 o 
   0   5   1      248.93      242.85      8.29 o 
   1   5   1     3308.51     3025.76     42.25 o 
   2   5   1      178.46      156.00      8.89 o 
   3   5   1     2481.25     2571.07     60.03 o 
   4   5   1        4.62        0.64      3.04 o 
   5   5   1       55.30       61.52      5.55 o 
   6   5   1      625.60      534.12     22.94 o 
   7   5   1      203.48      220.78     15.31 o 
   8   5   1      330.59      336.23     21.08 o 
   9   5   1      161.13      162.17     14.98 o 
  10   5   1        1.85      -11.69     16.09 o 
 -10   6   1       22.90        7.71     11.75 o 
  -9   6   1       20.99       17.14      9.44 o 
  -8   6   1       50.31       68.22     10.17 o 
  -7   6   1       40.28       45.92      8.62 o 
  -6   6   1       31.67       39.56      6.65 o 
  -5   6   1     1033.67      975.51     28.29 o 
  -4   6   1       11.01        0.91      3.72 o 
  -3   6   1     1028.04      979.52     24.03 o 
  -2   6   1       59.11      134.32      6.76 o 
  -1   6   1       16.32       25.94      2.29 o 
   0   6   1       18.93       13.45      6.51 o 
   1   6   1     3487.56     3644.55     77.99 o 
   2   6   1     2473.25     2496.31     45.67 o 
   3   6   1      119.09       95.77      6.77 o 
   4   6   1      384.30      449.12     17.95 o 
   5   6   1       40.92       63.96      5.98 o 
   6   6   1      132.67      149.39     10.53 o 
   7   6   1       54.24       63.73     11.50 o 
   8   6   1       40.58       27.55      9.90 o 
   9   6   1       27.28       19.12      9.08 o 
  10   6   1        0.11       -5.49     13.87 o 
 -10   7   1        5.38        6.54     11.30 o 
  -9   7   1        7.50       -5.75     10.99 o 
  -8   7   1       37.91       42.68      8.74 o 
  -7   7   1       99.86      104.08      9.56 o 
  -6   7   1      385.55      407.86     23.23 o 
  -5   7   1       60.19       61.80      6.91 o 
  -4   7   1      466.76      531.41     17.86 o 
  -3   7   1      135.90      161.24      7.89 o 
  -2   7   1      220.98      217.26      7.24 o 
  -1   7   1      952.92      745.12     13.57 o 
   0   7   1      251.10      212.52     12.19 o 
   1   7   1     1301.32     1191.90     29.44 o 
   2   7   1     1113.99      967.49     19.58 o 
   3   7   1      281.27      346.83     11.42 o 
   4   7   1      462.50      479.64     16.72 o 
   5   7   1       52.68       66.20     10.86 o 
   6   7   1        4.11        7.00      5.18 o 
   7   7   1      146.57      155.75     11.19 o 
   8   7   1       17.49       31.84      9.13 o 
   9   7   1        0.06        2.90      9.50 o 
  -9   8   1        2.15        1.69     10.30 o 
  -8   8   1       33.45       50.93      8.53 o 
  -7   8   1      444.56      425.03     31.16 o 
  -6   8   1       37.89       39.58     14.49 o 
  -5   8   1       78.98       77.47      8.10 o 
  -4   8   1      492.93      464.11     17.03 o 
  -3   8   1      322.74      400.22     12.73 o 
  -2   8   1      927.03      953.56     20.70 o 
  -1   8   1     2981.76     3103.91     53.52 o 
   0   8   1       21.80       28.00      5.66 o 
   1   8   1     1235.53     1333.85     35.07 o 
   2   8   1      114.19       89.45      6.83 o 
   3   8   1      563.21      530.88     15.36 o 
   4   8   1      174.13      153.72      9.01 o 
   5   8   1      154.21      166.61     16.26 o 
   6   8   1        1.86        4.94      4.70 o 
   7   8   1        0.77        1.53      5.12 o 
   8   8   1      126.57      137.28     14.42 o 
   9   8   1        4.89       -1.96      9.73 o 
  -9   9   1       60.37       68.96     70.33 o 
  -8   9   1       84.82       95.85     10.87 o 
  -7   9   1      114.58      119.56     11.19 o 
  -6   9   1       18.58        8.57      5.68 o 
  -5   9   1      144.91      169.74     18.31 o 
  -4   9   1      466.30      456.30     17.42 o 
  -3   9   1     1617.19     1580.10     39.07 o 
  -2   9   1     1742.55     1553.52     33.05 o 
  -1   9   1     1411.57     1149.73     62.01 o 
   0   9   1      799.42      736.74     18.65 o 
   1   9   1      175.18      208.84     10.21 o 
   2   9   1       25.91       28.62      7.30 o 
   3   9   1     1032.29     1033.75     36.37 o 
   4   9   1      613.70      624.80     19.94 o 
   5   9   1      261.51      283.30     14.61 o 
   6   9   1      375.40      388.15     19.77 o 
   7   9   1       27.48       17.98      6.82 o 
   8   9   1        6.34       15.25      9.33 o 
   9   9   1       66.09       70.01     21.28 o 
  -9  10   1        3.34       31.74     21.03 o 
  -8  10   1       47.27       31.80     14.12 o 
  -7  10   1      441.30      475.58     29.47 o 
  -6  10   1      483.30      483.76     28.47 o 
  -5  10   1      401.23      422.36     18.91 o 
  -4  10   1      755.16      705.45     23.15 o 
  -3  10   1        3.09       14.18      7.98 o 
  -2  10   1       69.17      100.23     11.57 o 
  -1  10   1      812.58      798.50     34.97 o 
   0  10   1      568.19      568.06     27.41 o 
   1  10   1      462.11      442.30     16.47 o 
   2  10   1      774.02      807.82     29.99 o 
   3  10   1        7.43       34.71      7.27 o 
   4  10   1      294.68      316.19     17.44 o 
   5  10   1      589.32      525.24     25.31 o 
   6  10   1        4.83       -2.31      6.70 o 
   7  10   1      419.54      395.20     29.28 o 
   8  10   1       63.80      100.70     18.23 o 
  -8  11   1      142.85      141.82     43.74 o 
  -7  11   1       39.81       22.44      9.75 o 
  -6  11   1      416.67      415.71     27.41 o 
  -5  11   1      858.41      843.96     37.85 o 
  -4  11   1        0.61       -0.07      5.57 o 
  -3  11   1      750.62      705.92     35.38 o 
  -2  11   1      361.52      372.02     27.00 o 
  -1  11   1       61.15       91.86     11.91 o 
   0  11   1     1295.28     1293.11     55.42 o 
   1  11   1      331.50      309.57     22.32 o 
   2  11   1      413.35      388.62     18.73 o 
   3  11   1      460.01      435.30     21.02 o 
   4  11   1        0.88        2.33      7.41 o 
   5  11   1      126.93       97.18     11.51 o 
   6  11   1      185.93      199.47     18.13 o 
   7  11   1       75.61       79.95     17.73 o 
   8  11   1       24.39       50.12     29.15 o 
  -8  12   1       41.51       96.11     41.42 o 
  -7  12   1       76.44       49.37     12.01 o 
  -6  12   1       48.92       34.19      8.18 o 
  -5  12   1        4.53       -1.51      5.34 o 
  -4  12   1      261.20      280.28     21.92 o 
  -3  12   1      164.67      171.51     17.09 o 
  -2  12   1      256.93      241.77     20.76 o 
  -1  12   1      558.21      573.15     34.59 o 
   0  12   1        0.26       -1.81      6.68 o 
   1  12   1       14.36       28.39     14.20 o 
   2  12   1      116.90      101.89     13.94 o 
   3  12   1      246.16      298.71     18.31 o 
   4  12   1      291.23      341.34     20.55 o 
   5  12   1      345.62      345.63     22.26 o 
   6  12   1       77.55      118.27     14.63 o 
   7  12   1        6.64        2.96      9.80 o 
  -7  13   1        2.32       15.90     10.85 o 
  -6  13   1       12.89       12.86      9.38 o 
  -5  13   1      125.13      119.18     16.77 o 
  -4  13   1       32.47       35.44     14.06 o 
  -3  13   1      104.54      100.35     14.33 o 
  -2  13   1       43.92       65.58     22.45 o 
  -1  13   1        1.59       22.50     12.61 o 
   0  13   1       83.73       81.96     13.84 o 
   1  13   1       83.20      159.62     21.06 o 
   2  13   1       21.23       -2.02      7.95 o 
   3  13   1       52.27       43.85     11.63 o 
   4  13   1        2.13        4.03      9.87 o 
   5  13   1       34.60       34.88     12.70 o 
   6  13   1        1.39        0.23      9.05 o 
   7  13   1        0.91        9.47     12.40 o 
  -6  14   1        1.00        2.37      9.47 o 
  -5  14   1        1.29       22.67     13.07 o 
  -4  14   1       66.16       54.04     13.20 o 
  -3  14   1        5.19       21.89     11.17 o 
  -2  14   1       25.76       37.16     12.17 o 
  -1  14   1        3.38        1.93     10.37 o 
   0  14   1        0.27       11.72      9.41 o 
   1  14   1        2.89       21.95     13.56 o 
   2  14   1       19.47       34.94     18.76 o 
   3  14   1       53.52       80.67     15.54 o 
   4  14   1        4.67       10.36     11.44 o 
   5  14   1       61.11       39.56     13.01 o 
   6  14   1       13.69       47.98     25.07 o 
  -6  15   1       12.48        4.26     11.72 o 
  -5  15   1       64.32       88.50     19.29 o 
  -4  15   1       19.56       15.04     10.65 o 
  -3  15   1      283.86      230.61     24.71 o 
  -2  15   1      213.42      242.03     24.47 o 
  -1  15   1        6.91       -1.45      8.91 o 
   0  15   1      420.62      434.82     32.57 o 
   1  15   1       52.23       77.37     15.44 o 
   2  15   1       67.16      112.80     19.55 o 
   3  15   1       87.66      109.23     19.61 o 
   4  15   1      133.45      118.60     18.49 o 
   5  15   1       13.69       12.99     12.86 o 
  -4  16   1      232.09      229.17     29.17 o 
  -3  16   1       26.41        2.94     13.11 o 
  -2  16   1       95.24      122.19     19.55 o 
  -1  16   1      468.18      406.01     35.47 o 
   0  16   1      117.66      105.90     17.93 o 
   1  16   1      139.93      158.36     21.47 o 
   2  16   1      302.71      328.87     32.20 o 
   3  16   1       20.59       17.40     17.08 o 
   4  16   1       75.35       72.02     21.11 o 
  -3  17   1      270.43      259.24     30.48 o 
  -2  17   1      113.06      140.82     24.23 o 
  -1  17   1       63.53       45.27     19.17 o 
   0  17   1      108.28      124.79     22.25 o 
   1  17   1       19.27       -6.29     10.91 o 
   2  17   1       20.64       33.72     16.71 o 
   3  17   1      199.61      177.80     26.59 o 
 -11   0   2      148.24      129.33     40.56 o 
 -10   0   2        0.01       -4.35     15.80 o 
  -9   0   2       85.34      112.22     22.53 o 
  -8   0   2      164.23      133.55     21.32 o 
  -7   0   2      386.88      407.43     21.92 o 
  -6   0   2     1548.36     1663.70     67.73 o 
  -5   0   2    10006.96    10410.59    563.64 o 
  -4   0   2      286.19      346.15     11.06 o 
  -3   0   2    13981.76    12387.68    243.43 o 
  -2   0   2      824.40      524.56     18.08 o 
  -1   0   2     1969.65     2122.05     34.64 o 
   0   0   2     3374.36     5061.08    114.55 o 
   1   0   2    26727.02    25014.11    279.88 o 
   2   0   2       99.35      105.96      3.36 o 
   3   0   2     5438.38     4952.45    214.86 o 
   4   0   2      496.04      483.19     16.77 o 
   5   0   2      723.22      635.77     40.66 o 
   6   0   2      300.18      243.07     35.43 o 
   7   0   2     1653.77     1716.73    101.36 o 
   8   0   2      275.49      291.17     30.06 o 
   9   0   2      509.95      597.02     55.31 o 
  10   0   2      106.06      100.31     33.65 o 
 -11   1   2        8.27        8.51     15.44 o 
 -10   1   2      177.27      145.56     18.39 o 
  -9   1   2      107.39       97.35     14.64 o 
  -8   1   2      205.70      243.60     19.35 o 
  -7   1   2     1037.80      984.46     35.45 o 
  -6   1   2      366.59      406.44     18.06 o 
  -5   1   2     1478.85     1550.57     32.76 o 
  -4   1   2     4833.18     5201.16     97.53 o 
  -3   1   2      621.61      553.22      9.62 o 
  -2   1   2      459.54      508.55      9.70 o 
  -1   1   2    25443.53    26541.96    287.95 o 
   0   1   2     8341.81     9220.08    109.24 o 
   1   1   2    10929.39    10450.92    129.66 o 
   2   1   2     4547.02     5134.70    131.97 o 
   3   1   2       21.95       25.95      4.08 o 
   4   1   2      529.63      589.27     16.35 o 
   5   1   2     2122.39     1965.88     82.44 o 
   6   1   2      224.29      223.79     11.99 o 
   7   1   2       98.77      130.27     13.17 o 
   8   1   2       75.48       69.13     10.52 o 
   9   1   2       60.51       72.83     13.88 o 
  10   1   2       47.34       51.49     19.56 o 
 -11   2   2       35.30       -5.38     15.10 o 
 -10   2   2       51.75       43.13     12.40 o 
  -9   2   2        4.11        5.71      7.73 o 
  -8   2   2      460.76      449.50     21.38 o 
  -7   2   2        0.00        2.84      4.06 o 
  -6   2   2      957.15      884.50     23.70 o 
  -5   2   2      248.13      298.13      9.84 o 
  -4   2   2      272.68      284.12     10.73 o 
  -3   2   2     1011.30      823.81     14.04 o 
  -2   2   2     2459.92     1951.33     28.03 o 
  -1   2   2     9551.61    10284.80    178.50 o 
   0   2   2    17548.83    17379.54    207.72 o 
   1   2   2      433.81      285.10      9.76 o 
   2   2   2      159.35      149.86      4.83 o 
   3   2   2      948.92     1075.31     22.55 o 
   4   2   2      552.36      506.05     14.98 o 
   5   2   2      123.72      178.18      7.99 o 
   6   2   2     2708.05     2637.66     72.86 o 
   7   2   2      653.53      587.99     23.02 o 
   8   2   2        3.34        4.88      5.01 o 
   9   2   2       81.15       73.20     13.02 o 
  10   2   2       47.46       85.82     41.37 o 
 -10   3   2        0.17       10.47      9.66 o 
  -9   3   2        0.30       15.09      8.90 o 
  -8   3   2       25.54       24.98      8.19 o 
  -7   3   2       16.22       45.35      8.71 o 
  -6   3   2      168.86      134.05     10.03 o 
  -5   3   2       34.74       42.23      5.61 o 
  -4   3   2     1789.85     1610.18     32.56 o 
  -3   3   2      294.57      276.95      7.96 o 
  -2   3   2    11735.34    12138.93    230.75 o 
  -1   3   2     4289.36     3715.18    122.24 o 
   0   3   2      380.11      532.99      8.90 o 
   1   3   2      451.00      304.20      6.76 o 
   2   3   2     2535.29     2546.34     46.23 o 
   3   3   2       46.78       84.31      6.98 o 
   4   3   2     1359.73     1370.62     31.64 o 
   5   3   2        4.30        0.50      3.15 o 
   6   3   2      195.87      194.54     12.42 o 
   7   3   2       30.45       43.54      6.34 o 
   8   3   2      247.91      249.72     17.39 o 
   9   3   2        7.39       15.31      7.38 o 
  10   3   2       17.14       -5.74     14.06 o 
 -10   4   2        0.02        6.82     10.91 o 
  -9   4   2       75.79       75.37     14.41 o 
  -8   4   2      113.63      104.80     19.74 o 
  -7   4   2       65.24       76.23      7.61 o 
  -6   4   2       59.71       58.08      6.13 o 
  -5   4   2      511.60      560.19     16.53 o 
  -4   4   2       32.20       47.66      4.07 o 
  -3   4   2     1387.05     1690.80     46.53 o 
  -2   4   2     1395.35     1262.84     45.65 o 
  -1   4   2     2400.56     2953.06     57.89 o 
   0   4   2     1411.43     1447.59     16.61 o 
   1   4   2     1305.14     1248.40     20.87 o 
   2   4   2      634.45      648.58     14.54 o 
   3   4   2      813.44      832.26     28.54 o 
   4   4   2      927.33     1041.14     24.98 o 
   5   4   2      498.24      464.25     16.89 o 
   6   4   2       58.71       63.62      6.94 o 
   7   4   2       96.48       91.53      9.25 o 
   8   4   2       36.27       45.65      9.00 o 
   9   4   2       85.88      102.28     13.99 o 
  10   4   2        1.60       14.76     17.08 o 
 -10   5   2      184.57      173.37     22.07 o 
  -9   5   2       33.78       37.12     10.89 o 
  -8   5   2        5.44       13.73      5.60 o 
  -7   5   2      481.28      511.67     20.95 o 
  -6   5   2     1033.45      958.17     29.38 o 
  -5   5   2      679.99      702.70     23.31 o 
  -4   5   2     3002.21     2686.76     67.99 o 
  -3   5   2      106.43       94.93      6.59 o 
  -2   5   2      374.90      312.03      9.02 o 
  -1   5   2       21.91       15.24      2.16 o 
   0   5   2     2951.21     2668.72     34.92 o 
   1   5   2      853.46     1023.50     16.13 o 
   2   5   2     6499.77     6276.34    130.40 o 
   3   5   2      140.81      134.77      6.78 o 
   4   5   2     2337.32     2379.09     55.92 o 
   5   5   2      184.60      220.83     10.75 o 
   6   5   2        3.67        8.09      6.49 o 
   7   5   2        0.40       -3.15      5.03 o 
   8   5   2      396.23      406.48     23.89 o 
   9   5   2       96.99       94.79     17.96 o 
  10   5   2       17.06       -1.40     19.09 o 
 -10   6   2        5.24        3.88     10.65 o 
  -9   6   2       74.75       92.82     13.95 o 
  -8   6   2      780.58      760.88     37.27 o 
  -7   6   2        3.15       10.99      5.30 o 
  -6   6   2     1382.82     1290.28     45.41 o 
  -5   6   2      333.01      342.11     16.71 o 
  -4   6   2       51.27       63.55      5.93 o 
  -3   6   2     2242.97     2430.70     59.08 o 
  -2   6   2     5505.49     5692.10    113.07 o 
  -1   6   2       33.81       49.36      3.91 o 
   0   6   2     6498.15     6362.27    137.91 o 
   1   6   2     1142.71     1363.41     19.50 o 
   2   6   2      153.62      187.02      7.93 o 
   3   6   2     2257.07     2519.32     62.33 o 
   4   6   2     2775.11     2707.33     88.82 o 
   5   6   2        2.04       -0.08      4.29 o 
   6   6   2     1111.91     1081.18     35.26 o 
   7   6   2      302.26      282.99     15.39 o 
   8   6   2        5.18       25.21      9.98 o 
   9   6   2      220.30      184.18     16.26 o 
 -10   7   2       74.75       71.62     19.02 o 
  -9   7   2       62.24       71.09     14.20 o 
  -8   7   2      311.22      270.39     17.95 o 
  -7   7   2      377.51      343.92     25.81 o 
  -6   7   2        2.34        5.31      5.21 o 
  -5   7   2      123.08      110.33      9.01 o 
  -4   7   2     1943.88     2012.52     51.55 o 
  -3   7   2     2528.81     2541.57     64.82 o 
  -2   7   2     1891.04     2116.75     44.12 o 
  -1   7   2     6601.87     6885.94    126.38 o 
   0   7   2     1379.97     1542.85     36.53 o 
   1   7   2      522.37      486.59     14.97 o 
   2   7   2     6568.51     6830.29    170.64 o 
   3   7   2      819.04      829.69     29.48 o 
   4   7   2      287.28      314.59     14.12 o 
   5   7   2     1387.53     1426.19     56.78 o 
   6   7   2      569.88      493.39     19.52 o 
   7   7   2      467.15      441.06     21.20 o 
   8   7   2      453.27      471.13     31.02 o 
   9   7   2        0.85        2.19      6.92 o 
  -9   8   2      168.44      148.15     19.16 o 
  -8   8   2      103.90      101.91     12.43 o 
  -7   8   2       30.48       38.39      7.44 o 
  -6   8   2      592.13      625.83     25.36 o 
  -5   8   2      958.97      978.71     32.79 o 
  -4   8   2       77.54      108.99     10.24 o 
  -3   8   2     1712.75     1615.26     39.98 o 
  -2   8   2     1056.19     1128.18     25.90 o 
  -1   8   2      107.64      119.78      8.13 o 
   0   8   2     2105.71     2426.99     58.32 o 
   1   8   2     2557.17     2385.28     62.23 o 
   2   8   2       77.00      107.26      9.99 o 
   3   8   2     3016.39     2996.12     69.60 o 
   4   8   2      384.78      394.84     19.60 o 
   5   8   2      212.85      175.93     15.66 o 
   6   8   2      135.78      124.58     11.58 o 
   7   8   2      277.13      271.20     18.61 o 
   8   8   2        5.68        2.93      7.34 o 
   9   8   2      128.39      144.24     22.23 o 
  -9   9   2       39.40      110.20     34.67 o 
  -8   9   2        3.05       -5.64      7.09 o 
  -7   9   2      143.96      171.07     13.50 o 
  -6   9   2      117.79       88.26      9.32 o 
  -5   9   2       93.46      101.75     13.99 o 
  -4   9   2     1049.47      965.35     29.90 o 
  -3   9   2       19.92       11.03      4.15 o 
  -2   9   2      696.05      675.72     16.91 o 
  -1   9   2      370.47      344.04     11.95 o 
   0   9   2       21.24       26.97      4.53 o 
   1   9   2      344.45      365.89     16.85 o 
   2   9   2       76.95       94.86      9.16 o 
   3   9   2       73.46       88.72      9.44 o 
   4   9   2        3.53        4.91      3.82 o 
   5   9   2      471.24      416.12     18.04 o 
   6   9   2       32.62       32.26      8.71 o 
   7   9   2      101.53      100.68     12.24 o 
   8   9   2       26.80       21.71     11.40 o 
   9   9   2        0.21        3.94     23.57 o 
  -9  10   2        5.87       -4.42     13.93 o 
  -8  10   2       35.59       34.73     12.41 o 
  -7  10   2        8.08        6.64      6.82 o 
  -6  10   2       54.17       54.01      8.18 o 
  -5  10   2       16.33       12.12      5.48 o 
  -4  10   2      519.19      512.61     21.91 o 
  -3  10   2      653.72      567.35     17.69 o 
  -2  10   2      110.25       90.80      7.16 o 
  -1  10   2        3.09       12.61      3.64 o 
   0  10   2      259.21      252.54     11.68 o 
   1  10   2      263.97      254.68     13.27 o 
   2  10   2        1.78       -5.37      5.37 o 
   3  10   2      201.02      252.92     15.67 o 
   4  10   2      109.27      156.13     12.57 o 
   5  10   2       11.64        7.04      6.50 o 
   6  10   2      315.95      281.35     19.26 o 
   7  10   2        0.30        8.09      9.90 o 
   8  10   2        0.13       -3.08      9.54 o 
  -8  11   2       16.57       19.73     13.47 o 
  -7  11   2      200.91      223.92     17.88 o 
  -6  11   2        4.81        5.56      6.41 o 
  -5  11   2       51.48       54.70     12.15 o 
  -4  11   2        0.86       17.05      7.10 o 
  -3  11   2       51.12       61.16     10.52 o 
  -2  11   2       60.11       63.57     10.80 o 
  -1  11   2      274.04      311.53     22.50 o 
   0  11   2        9.54       10.78      7.78 o 
   1  11   2      113.63      169.35     11.14 o 
   2  11   2      210.15      188.21     13.05 o 
   3  11   2       88.83      106.41     11.27 o 
   4  11   2      116.99      116.68     11.58 o 
   5  11   2      301.47      308.78     19.82 o 
   6  11   2        4.63        8.35      7.64 o 
   7  11   2       91.28       98.08     16.35 o 
   8  11   2       82.29       81.71     22.61 o 
  -8  12   2      104.58       37.86     27.18 o 
  -7  12   2        4.86        5.29      8.03 o 
  -6  12   2      170.63      145.07     14.84 o 
  -5  12   2       96.18       63.97     13.76 o 
  -4  12   2        8.98       32.41     10.77 o 
  -3  12   2      394.90      419.01     26.67 o 
  -2  12   2     1221.12     1239.56     59.70 o 
  -1  12   2      112.98      104.93     13.51 o 
   0  12   2      554.80      548.41     32.59 o 
   1  12   2      329.93      333.06     23.84 o 
   2  12   2        0.88       11.59     11.79 o 
   3  12   2      360.12      332.63     19.14 o 
   4  12   2      944.40      965.67     42.35 o 
   5  12   2       55.74       65.40     11.21 o 
   6  12   2      322.47      338.83     27.91 o 
   7  12   2       50.42       67.93     15.81 o 
  -7  13   2      149.72      147.67     24.22 o 
  -6  13   2      287.91      315.49     25.93 o 
  -5  13   2       58.13      105.27     16.50 o 
  -4  13   2     1160.91     1198.22     63.77 o 
  -3  13   2       42.74       29.76     12.92 o 
  -2  13   2      312.48      301.08     23.44 o 
  -1  13   2      292.28      261.86     21.62 o 
   0  13   2      311.80      343.52     26.42 o 
   1  13   2      150.43      149.96     16.99 o 
   2  13   2      982.99     1116.00     59.15 o 
   3  13   2      116.66      106.30     15.66 o 
   4  13   2      122.85      166.75     19.97 o 
   5  13   2      319.64      243.68     25.44 o 
   6  13   2       44.53       72.58     28.88 o 
   7  13   2      100.24      110.69     22.94 o 
  -6  14   2      237.93      241.73     27.75 o 
  -5  14   2      124.20      126.49     17.56 o 
  -4  14   2       21.21        6.74      8.98 o 
  -3  14   2      508.70      511.12     36.24 o 
  -2  14   2     1516.54     1460.79     75.63 o 
  -1  14   2      180.12      215.08     29.36 o 
   0  14   2      581.74      592.18     39.85 o 
   1  14   2      452.67      438.95     32.23 o 
   2  14   2        8.11        6.95      9.65 o 
   3  14   2      453.69      357.30     30.46 o 
   4  14   2      546.44      500.07     36.78 o 
   5  14   2        0.20       11.67     14.62 o 
   6  14   2       27.98        9.84     18.78 o 
  -6  15   2        8.45       -7.08     11.31 o 
  -5  15   2        4.66       12.79     11.16 o 
  -4  15   2      195.75      197.31     22.35 o 
  -3  15   2      234.28      237.36     27.45 o 
  -2  15   2       26.41       13.02     10.07 o 
  -1  15   2      439.60      455.74     35.53 o 
   0  15   2       92.46      125.02     18.88 o 
   1  15   2       84.07       67.00     15.54 o 
   2  15   2      164.61      157.30     25.92 o 
   3  15   2      132.59      129.45     18.86 o 
   4  15   2        1.32       -5.39     11.15 o 
   5  15   2      204.32      217.90     34.69 o 
  -4  16   2        3.52       13.37     11.95 o 
  -3  16   2      102.63      112.95     19.36 o 
  -2  16   2       46.76       38.56     13.65 o 
  -1  16   2       17.33       27.10     15.82 o 
   0  16   2       12.56       24.60     13.76 o 
   1  16   2       29.00       74.41     17.41 o 
   2  16   2        1.05        3.52      9.68 o 
   3  16   2      176.34      229.59     28.40 o 
   4  16   2       58.00       83.74     21.11 o 
  -3  17   2       16.89       15.20     12.44 o 
  -2  17   2        7.82        5.14     12.41 o 
  -1  17   2       55.97       46.84     15.75 o 
   0  17   2       12.28        4.41     10.77 o 
   1  17   2        0.11        7.22     14.82 o 
   2  17   2        6.55       14.10     13.20 o 
 -11   1   3       16.60       -9.28     12.61 o 
 -10   1   3        1.22       14.21     19.08 o 
  -9   1   3       12.11       -0.42      8.45 o 
  -8   1   3      117.82      135.86     15.26 o 
  -7   1   3      132.79      151.61     14.82 o 
  -6   1   3      197.36      164.38      7.86 o 
  -5   1   3     1196.57     1155.71     28.51 o 
  -4   1   3        0.47       17.00      2.77 o 
  -3   1   3      405.44      291.55     10.06 o 
  -2   1   3     3688.56     3789.42    100.46 o 
  -1   1   3    15598.80    16102.64    243.96 o 
   0   1   3    12544.23    12820.68    165.91 o 
   1   1   3     6084.06     6487.79     63.65 o 
   2   1   3     1333.86     1188.74     25.76 o 
   3   1   3      876.42      917.20     15.97 o 
   4   1   3      198.98      189.98      6.71 o 
   5   1   3       68.90       73.50      5.41 o 
   6   1   3      121.19      171.57     22.16 o 
   7   1   3       45.86       69.87      9.27 o 
   8   1   3       31.65       56.92     11.49 o 
   9   1   3       21.35       26.95     17.81 o 
  10   1   3       15.70       27.45     19.84 o 
 -11   2   3        0.58       12.16     12.79 o 
 -10   2   3      234.97      256.74     24.29 o 
  -9   2   3      153.68      160.53     22.23 o 
  -8   2   3        2.08       10.72      7.68 o 
  -7   2   3      163.37      155.07     10.25 o 
  -6   2   3      938.97      940.74     30.13 o 
  -5   2   3        0.26       15.20      4.21 o 
  -4   2   3     2359.98     2150.61     36.68 o 
  -3   2   3     1298.84     1280.18     21.34 o 
  -2   2   3      220.20      341.60      7.29 o 
  -1   2   3     1962.40     2211.12     37.03 o 
   0   2   3      503.99      683.41     17.70 o 
   1   2   3     1415.18     1305.06     14.46 o 
   2   2   3      473.22      468.15      7.12 o 
   3   2   3     1685.43     1598.83     52.35 o 
   4   2   3      210.78      176.40     11.38 o 
   5   2   3     1056.07      973.01     24.36 o 
   6   2   3        8.91        4.57      4.29 o 
   7   2   3       73.01       56.14      8.47 o 
   8   2   3      153.76      127.13     12.14 o 
   9   2   3       56.25       97.44     21.20 o 
  10   2   3       44.52       47.50     22.31 o 
 -11   3   3      154.84      167.17     33.56 o 
 -10   3   3       39.02       69.33     14.51 o 
  -9   3   3      129.45      189.82     25.30 o 
  -8   3   3      188.58      181.03     15.80 o 
  -7   3   3      209.96      171.84      9.76 o 
  -6   3   3        2.41       12.64      5.44 o 
  -5   3   3     2013.08     1894.78     40.43 o 
  -4   3   3      836.91      766.72     23.80 o 
  -3   3   3     3587.27     3336.67     58.21 o 
  -2   3   3       10.05       32.53      3.84 o 
  -1   3   3      688.15      632.14     13.20 o 
   0   3   3      224.76      274.23     10.33 o 
   1   3   3     3744.57     3689.07     62.90 o 
   2   3   3       70.78       79.86      5.07 o 
   3   3   3     1980.58     2048.53     37.41 o 
   4   3   3     2262.69     2080.41     47.94 o 
   5   3   3      127.01      125.75     12.08 o 
   6   3   3      465.73      446.71     17.76 o 
   7   3   3      124.02      108.29     12.83 o 
   8   3   3       93.45       82.85     10.53 o 
   9   3   3       65.74       86.09     15.08 o 
  10   3   3      143.17      172.95     32.75 o 
 -10   4   3       75.68       62.46     16.32 o 
  -9   4   3      562.51      552.61     35.65 o 
  -8   4   3      224.51      234.65     19.46 o 
  -7   4   3     1507.21     1440.38     42.55 o 
  -6   4   3      700.10      668.00     20.25 o 
  -5   4   3      841.25      704.21     19.47 o 
  -4   4   3     1311.08     1380.05     30.10 o 
  -3   4   3     1127.65     1303.35     26.97 o 
  -2   4   3     1454.16     1376.63     43.69 o 
  -1   4   3     1183.21     1033.72     18.25 o 
   0   4   3      370.60      310.54      7.49 o 
   1   4   3      788.72      667.79     12.09 o 
   2   4   3     5710.64     6234.12    247.93 o 
   3   4   3      721.43      804.38     17.52 o 
   4   4   3      859.59      912.19     22.79 o 
   5   4   3     1790.30     1770.26     44.94 o 
   6   4   3      501.09      532.56     23.50 o 
   7   4   3      817.35      816.65     34.39 o 
   8   4   3      677.48      647.71     32.34 o 
   9   4   3        3.09       -9.01      9.01 o 
  10   4   3       38.13       30.08     28.58 o 
 -10   5   3       14.03       18.16     12.21 o 
  -9   5   3       67.48       67.43     13.50 o 
  -8   5   3      103.90      116.52     15.08 o 
  -7   5   3        0.39        1.06      4.37 o 
  -6   5   3       56.17       64.32      6.90 o 
  -5   5   3      241.61      225.19     10.39 o 
  -4   5   3       73.95       79.87      5.63 o 
  -3   5   3      189.78      208.94      8.61 o 
  -2   5   3     2718.54     2564.77     55.93 o 
  -1   5   3       60.11       83.06      7.63 o 
   0   5   3     1798.83     1978.69     32.46 o 
   1   5   3     5250.41     5315.36    101.74 o 
   2   5   3      546.44      508.44     12.29 o 
   3   5   3     1771.88     1816.06     47.43 o 
   4   5   3     1088.15     1133.25     29.12 o 
   5   5   3       16.95       16.32      5.14 o 
   6   5   3      280.81      278.79     16.46 o 
   7   5   3      503.75      511.47     25.23 o 
   8   5   3        2.23        1.29      6.52 o 
   9   5   3       58.34       44.11     13.11 o 
 -10   6   3      107.81       94.72     16.67 o 
  -9   6   3       11.67       11.39      8.72 o 
  -8   6   3       38.18       48.37     11.85 o 
  -7   6   3        1.75       10.99      5.38 o 
  -6   6   3      119.51      114.92      9.01 o 
  -5   6   3      145.35      149.19      9.65 o 
  -4   6   3      246.23      242.26     11.48 o 
  -3   6   3     5134.18     5379.89    118.56 o 
  -2   6   3        1.82       48.05      4.20 o 
  -1   6   3      251.53      307.96      8.03 o 
   0   6   3      151.84      176.29      7.89 o 
   1   6   3       74.25      140.72      6.38 o 
   2   6   3      315.58      313.66      9.70 o 
   3   6   3      135.21      125.44      9.82 o 
   4   6   3      590.98      551.14     20.20 o 
   5   6   3        4.82        8.19      4.61 o 
   6   6   3      354.08      363.55     16.82 o 
   7   6   3       10.34        6.49      6.67 o 
   8   6   3       47.46       31.57      9.97 o 
   9   6   3       31.17       58.28     19.46 o 
 -10   7   3        2.30       -4.67     11.21 o 
  -9   7   3       15.54       18.66      9.88 o 
  -8   7   3        0.74        6.55      8.27 o 
  -7   7   3        1.18       18.34      7.88 o 
  -6   7   3       28.46       54.59     13.99 o 
  -5   7   3      136.34      133.33     14.59 o 
  -4   7   3      505.85      503.78     16.74 o 
  -3   7   3      609.09      629.23     20.34 o 
  -2   7   3      868.91      882.40     21.60 o 
  -1   7   3      501.86      476.67     11.41 o 
   0   7   3       33.36       19.89     10.49 o 
   1   7   3      108.52      108.42      8.50 o 
   2   7   3      227.83      149.02     15.00 o 
   3   7   3      287.06      305.74     12.64 o 
   4   7   3       21.47       40.37      5.87 o 
   5   7   3      285.49      291.90     13.63 o 
   6   7   3      309.46      289.53     14.29 o 
   7   7   3        3.01       -2.79      6.41 o 
   8   7   3      160.23      172.39     16.50 o 
   9   7   3       13.84       12.49     11.56 o 
  -9   8   3        9.41        7.23      8.73 o 
  -8   8   3       53.50       34.09     10.00 o 
  -7   8   3      429.38      366.07     33.02 o 
  -6   8   3      233.73      241.28     13.26 o 
  -5   8   3      111.29      116.01      9.20 o 
  -4   8   3     1010.22     1075.31     31.91 o 
  -3   8   3       48.25       61.28      5.80 o 
  -2   8   3     2252.87     2271.26     56.95 o 
  -1   8   3     1667.63     1725.39     34.40 o 
   0   8   3      892.02      966.89     28.69 o 
   1   8   3      251.91      285.49     17.18 o 
   2   8   3      646.60      607.29     22.35 o 
   3   8   3      406.99      383.43     21.32 o 
   4   8   3       98.88      106.41      8.47 o 
   5   8   3      231.19      248.31     13.39 o 
   6   8   3       90.05       78.47     10.34 o 
   7   8   3       45.90       48.55     10.54 o 
   8   8   3       11.18        9.68      7.40 o 
   9   8   3       17.26       47.70     33.76 o 
  -9   9   3       23.38       20.66     12.89 o 
  -8   9   3      288.38      301.20     24.63 o 
  -7   9   3       37.31       64.90      9.45 o 
  -6   9   3      781.05      872.82     32.81 o 
  -5   9   3      781.79      691.11     27.24 o 
  -4   9   3        4.11        9.83      7.17 o 
  -3   9   3      196.17      190.59     10.05 o 
  -2   9   3     2472.06     2630.93     61.94 o 
  -1   9   3     1110.83     1129.21     33.67 o 
   0   9   3     2090.19     1987.09     56.20 o 
   1   9   3     2235.58     2249.44     66.32 o 
   2   9   3       95.83      105.07     16.01 o 
   3   9   3      197.84      187.37     13.42 o 
   4   9   3      188.77      166.05     24.79 o 
   5   9   3      397.19      421.26     20.92 o 
   6   9   3      216.07      225.06     20.90 o 
   7   9   3      419.28      419.00     29.58 o 
   8   9   3       14.63        5.68      9.67 o 
  -9  10   3      108.37      112.00     22.35 o 
  -8  10   3       26.90       38.43     22.84 o 
  -7  10   3      509.33      437.21     21.68 o 
  -6  10   3      314.50      270.80     17.90 o 
  -5  10   3       18.92       27.53      8.12 o 
  -4  10   3      568.40      559.68     20.87 o 
  -3  10   3      957.39      922.54     27.38 o 
  -2  10   3      862.46      860.95     28.43 o 
  -1  10   3     2908.23     3012.19     85.81 o 
   0  10   3      400.80      339.56     15.85 o 
   1  10   3        2.86        0.86      5.02 o 
   2  10   3      776.46      862.11     34.64 o 
   3  10   3      461.57      459.91     22.50 o 
   4  10   3      382.83      377.55     19.51 o 
   5  10   3      499.95      518.11     31.37 o 
   6  10   3      217.23      216.88     20.07 o 
   7  10   3        5.84        7.24     10.10 o 
   8  10   3      186.67      180.88     34.31 o 
  -8  11   3      138.88      147.04     33.97 o 
  -7  11   3       92.12       89.10     11.92 o 
  -6  11   3       62.91       63.80     12.60 o 
  -5  11   3      972.25      869.75     85.81 o 
  -4  11   3        1.03       -6.52      6.52 o 
  -3  11   3      902.54      895.51     42.21 o 
  -2  11   3       33.23       23.75     17.98 o 
  -1  11   3       50.33       58.39      6.82 o 
   0  11   3       33.27       34.34      6.14 o 
   1  11   3      276.66      294.22     16.17 o 
   2  11   3      114.64      118.81     10.44 o 
   3  11   3      103.59      132.98     13.18 o 
   4  11   3      724.67      648.44     30.99 o 
   5  11   3       30.80       22.81     13.01 o 
   6  11   3      399.29      317.42     25.77 o 
   7  11   3       67.07       43.86     14.50 o 
   8  11   3        4.86        0.04     10.15 o 
  -8  12   3        0.22        2.13     11.78 o 
  -7  12   3      100.45       78.87     43.06 o 
  -6  12   3      146.78      144.58     14.68 o 
  -5  12   3       11.47       31.20     16.14 o 
  -4  12   3        3.47       -9.90      9.90 o 
  -3  12   3      253.56      267.56     27.09 o 
  -2  12   3      114.96      143.58     15.92 o 
  -1  12   3     1124.16     1077.33     54.01 o 
   0  12   3      476.22      522.81     30.99 o 
   1  12   3      227.90      281.56     16.29 o 
   2  12   3        3.69        9.87      6.15 o 
   3  12   3       18.62       60.89     17.03 o 
   4  12   3        0.26       16.74     10.66 o 
   5  12   3       96.03       98.09     12.03 o 
   6  12   3       57.74       91.54     17.85 o 
   7  12   3        4.97        0.53      8.95 o 
  -7  13   3        0.92        5.37     12.35 o 
  -6  13   3        0.11        9.59     10.52 o 
  -5  13   3       13.63       27.19     10.75 o 
  -4  13   3       99.90       99.56     15.19 o 
  -3  13   3        0.29        1.08      8.15 o 
  -2  13   3      131.33      127.26     16.17 o 
  -1  13   3       67.22       77.21     26.02 o 
   0  13   3       54.10       81.22     19.21 o 
   1  13   3      148.13      125.60     16.09 o 
   2  13   3        0.21        9.03      8.88 o 
   3  13   3        1.81        6.56     10.09 o 
   4  13   3        5.17       15.94     12.93 o 
   5  13   3        0.29        7.43      9.92 o 
   6  13   3        0.47       -6.45     12.07 o 
  -6  14   3        2.14       14.29     13.71 o 
  -5  14   3        6.57       15.69     10.16 o 
  -4  14   3        0.59       11.53      9.63 o 
  -3  14   3       19.87       14.99     10.23 o 
  -2  14   3       17.79       17.90     10.81 o 
  -1  14   3      159.83      181.89     19.65 o 
   0  14   3       57.23       97.47     15.87 o 
   1  14   3      163.59      223.95     22.76 o 
   2  14   3      115.83      103.86     21.06 o 
   3  14   3       10.86       10.40      9.83 o 
   4  14   3        2.26       61.76     26.33 o 
   5  14   3       12.17        1.30     11.53 o 
   6  14   3       11.20        3.91     12.43 o 
  -6  15   3       10.76        5.49     13.86 o 
  -5  15   3      141.13      174.37     27.31 o 
  -4  15   3       61.41       80.93     15.73 o 
  -3  15   3       84.96      120.42     18.44 o 
  -2  15   3      222.84      257.52     26.11 o 
  -1  15   3       97.34       93.95     16.53 o 
   0  15   3       11.01       10.38     10.52 o 
   1  15   3      150.15      146.52     19.77 o 
   2  15   3        1.47       24.18     11.50 o 
   3  15   3       56.78       54.15     20.71 o 
   4  15   3       45.06      112.69     36.45 o 
   5  15   3        0.26       34.36     20.33 o 
  -4  16   3      119.90      141.50     22.51 o 
  -3  16   3      130.20      136.25     20.35 o 
  -2  16   3       23.30       46.65     14.90 o 
  -1  16   3      356.28      312.69     31.21 o 
   0  16   3       81.95      115.57     19.95 o 
   1  16   3       43.55       37.58     14.12 o 
   2  16   3       80.75       91.83     19.63 o 
   3  16   3       44.07       58.38     17.57 o 
   4  16   3        0.20        0.13     11.56 o 
  -3  17   3       37.24       31.20     14.65 o 
  -2  17   3      124.71      113.24     21.63 o 
  -1  17   3       26.13       34.12     21.34 o 
   0  17   3       45.01       63.30     18.98 o 
   1  17   3       32.58       33.83     14.64 o 
   2  17   3        0.34       -4.40     11.00 o 
 -11   0   4      104.88       52.45     27.07 o 
 -10   0   4       64.16      102.16     27.99 o 
  -9   0   4      348.99      384.25     38.28 o 
  -8   0   4      954.18      849.40     59.95 o 
  -7   0   4        1.47       10.60     12.78 o 
  -6   0   4      974.43     1015.19    216.05 o 
  -5   0   4     1291.47     1384.12     66.58 o 
  -4   0   4     3027.45     2949.69    120.55 o 
  -3   0   4       77.31       91.39      8.96 o 
  -2   0   4     9926.25    10517.81    226.78 o 
  -1   0   4      144.73      137.43      8.88 o 
   0   0   4      212.22      243.67     12.46 o 
   1   0   4       34.01       66.97      3.71 o 
   2   0   4     4526.57     4641.37    159.72 o 
   3   0   4     1020.53      936.49     24.82 o 
   4   0   4     2842.40     2411.38     84.54 o 
   5   0   4        3.21        9.84      3.83 o 
   6   0   4     1383.47     1284.65     78.51 o 
   7   0   4       60.34       75.28     17.47 o 
   8   0   4       73.71       74.33     16.90 o 
   9   0   4       29.57        9.68     14.33 o 
  10   0   4      242.89      301.59     63.10 o 
 -11   1   4        6.22        0.87      8.80 o 
 -10   1   4      183.58      171.23     19.30 o 
  -9   1   4      156.93      146.11     18.96 o 
  -8   1   4       28.00       44.98     10.11 o 
  -7   1   4      101.80      130.87     17.88 o 
  -6   1   4     2739.68     2725.39     97.56 o 
  -5   1   4      521.64      569.49     23.23 o 
  -4   1   4     6291.05     7101.99    213.26 o 
  -3   1   4     1458.87     1440.74     47.78 o 
  -2   1   4      889.87      895.08     19.70 o 
  -1   1   4     1693.77     1794.97     32.10 o 
   0   1   4     4048.47     4599.72     78.34 o 
   1   1   4     1341.57     1343.04     24.70 o 
   2   1   4     3532.82     3429.77     65.07 o 
   3   1   4      259.58      210.54     13.73 o 
   4   1   4      239.94      227.33     11.45 o 
   5   1   4     1359.18     1298.45     34.17 o 
   6   1   4     1185.14     1179.65     39.99 o 
   7   1   4        7.99       19.75      9.37 o 
   8   1   4      336.67      372.59     26.24 o 
   9   1   4      142.56      139.01     18.36 o 
  10   1   4       23.39       52.71     34.30 o 
 -11   2   4       46.92       34.05     13.85 o 
 -10   2   4       34.26       19.50     10.72 o 
  -9   2   4        1.23       -0.06      7.05 o 
  -8   2   4      481.93      435.10     29.42 o 
  -7   2   4      523.32      537.04     28.56 o 
  -6   2   4      749.69      727.87     31.82 o 
  -5   2   4     3575.66     3201.82    136.82 o 
  -4   2   4       97.82      126.53      7.80 o 
  -3   2   4      893.76      856.89     19.65 o 
  -2   2   4      302.32      374.10      7.85 o 
  -1   2   4      317.37      245.29     10.04 o 
   0   2   4      386.58      377.49      7.77 o 
   1   2   4     5427.73     5635.87     88.40 o 
   2   2   4     3217.40     3594.03     74.03 o 
   3   2   4     1403.69     1263.96     30.21 o 
   4   2   4      304.65      352.66     11.48 o 
   5   2   4        0.90        0.64      3.05 o 
   6   2   4       62.36       62.19      7.86 o 
   7   2   4      818.74      770.74     31.63 o 
   8   2   4       14.80       34.94     16.10 o 
   9   2   4      112.96      129.94     17.66 o 
  10   2   4       16.93      -14.92     16.60 o 
 -10   3   4        0.34       11.62     10.77 o 
  -9   3   4       91.49      121.84     21.53 o 
  -8   3   4        0.77       -6.52      7.04 o 
  -7   3   4      192.12      165.68     14.62 o 
  -6   3   4       91.52       71.45      6.59 o 
  -5   3   4      191.30      249.37     11.80 o 
  -4   3   4      790.53      755.30     15.46 o 
  -3   3   4       26.12       66.58      3.78 o 
  -2   3   4       43.02       57.62      5.71 o 
  -1   3   4      169.56      182.69      5.94 o 
   0   3   4     1942.89     1954.52     37.20 o 
   1   3   4      196.06      216.08      9.76 o 
   2   3   4     1000.81      943.59     15.27 o 
   3   3   4      626.99      511.54     10.94 o 
   4   3   4      114.07      107.08      6.56 o 
   5   3   4      836.85      831.30     29.18 o 
   6   3   4       25.43       28.46      6.67 o 
   7   3   4       38.21       46.02      8.19 o 
   8   3   4        3.47        5.81      8.78 o 
   9   3   4       14.74       35.53     16.20 o 
 -10   4   4       17.68       20.79     11.55 o 
  -9   4   4        2.04       11.34      9.07 o 
  -8   4   4       31.26       35.71     14.00 o 
  -7   4   4       54.48       58.38     10.71 o 
  -6   4   4       15.35        6.55      3.39 o 
  -5   4   4       83.83       93.69      7.51 o 
  -4   4   4     1239.78     1348.67     29.23 o 
  -3   4   4        7.28       25.03      3.97 o 
  -2   4   4      365.69      364.68     10.62 o 
  -1   4   4      705.24      643.08     15.47 o 
   0   4   4      310.44      342.17      8.01 o 
   1   4   4      477.48      497.69     12.39 o 
   2   4   4      286.19      284.65     13.18 o 
   3   4   4      754.95      749.92     16.25 o 
   4   4   4     1739.22     1859.12     41.13 o 
   5   4   4        0.08       -5.77      5.77 o 
   6   4   4      192.58      181.01     12.14 o 
   7   4   4        1.04       -6.54      6.54 o 
   8   4   4        1.16       -9.25      9.25 o 
   9   4   4        0.22       -9.52     10.91 o 
 -10   5   4       77.27       83.49     23.88 o 
  -9   5   4       69.94      105.30     15.33 o 
  -8   5   4       30.62       44.47     15.93 o 
  -7   5   4       21.70       39.39      7.40 o 
  -6   5   4       88.57       99.23      9.47 o 
  -5   5   4      205.40      197.04      8.46 o 
  -4   5   4     1079.37     1169.93     28.66 o 
  -3   5   4     2709.12     2664.30     64.09 o 
  -2   5   4     1138.44     1151.30     28.94 o 
  -1   5   4     1517.17     1476.00     38.53 o 
   0   5   4       90.26      137.77      5.21 o 
   1   5   4       17.92       34.73      3.14 o 
   2   5   4      951.41     1093.20     24.29 o 
   3   5   4     2609.90     2533.34     61.02 o 
   4   5   4      108.89      115.73      6.41 o 
   5   5   4     1579.92     1566.29     53.81 o 
   6   5   4      130.51      130.23     13.67 o 
   7   5   4        2.72       12.71      7.46 o 
   8   5   4       51.00       41.08      9.53 o 
   9   5   4      149.88      159.81     35.30 o 
 -10   6   4        1.02        7.84     10.46 o 
  -9   6   4       62.49       67.91     13.20 o 
  -8   6   4      526.81      478.50     30.39 o 
  -7   6   4      289.37      318.39     20.42 o 
  -6   6   4      639.59      574.85     20.37 o 
  -5   6   4     1927.05     1926.24     50.43 o 
  -4   6   4      488.38      484.15     17.96 o 
  -3   6   4     2775.09     2764.38     64.26 o 
  -2   6   4     6193.79     6322.72    134.21 o 
  -1   6   4      517.41      512.00     13.25 o 
   0   6   4      532.64      488.44     11.74 o 
   1   6   4     6662.98     6421.25    142.39 o 
   2   6   4     1726.28     1984.37     43.49 o 
   3   6   4     2662.46     2746.12     64.22 o 
   4   6   4     1792.67     1767.75     44.91 o 
   5   6   4      146.08      125.56      9.92 o 
   6   6   4      132.03      161.89     17.05 o 
   7   6   4      628.91      591.25     31.32 o 
   8   6   4       28.73       36.50      8.88 o 
   9   6   4       82.73      100.32     19.30 o 
 -10   7   4      158.18      131.41     20.04 o 
  -9   7   4      132.43      139.59     20.11 o 
  -8   7   4        2.71       23.32     21.52 o 
  -7   7   4      882.16      877.37     36.52 o 
  -6   7   4     1354.40     1381.70     42.51 o 
  -5   7   4      198.39      236.17     13.89 o 
  -4   7   4     2829.63     2686.40     69.11 o 
  -3   7   4     2639.52     2567.92     68.99 o 
  -2   7   4      486.19      491.36     14.25 o 
  -1   7   4     5181.85     5679.31    121.17 o 
   0   7   4     5393.28     5491.53    107.11 o 
   1   7   4      308.14      292.35      8.01 o 
   2   7   4     3893.47     3866.62    122.42 o 
   3   7   4     1135.81     1148.52     30.80 o 
   4   7   4       70.36       77.55      6.71 o 
   5   7   4      485.25      423.80     20.29 o 
   6   7   4      519.17      557.23     26.99 o 
   7   7   4        0.63       -3.14      6.81 o 
   8   7   4      286.25      296.48     21.78 o 
   9   7   4      114.12       97.98     22.42 o 
  -9   8   4       96.85      115.86     17.48 o 
  -8   8   4      505.08      468.24     30.76 o 
  -7   8   4        0.40       -4.04      6.13 o 
  -6   8   4      174.13      135.35     11.63 o 
  -5   8   4      459.20      404.36     17.05 o 
  -4   8   4     1658.30     1758.67     50.02 o 
  -3   8   4      444.33      455.60     15.42 o 
  -2   8   4     6260.46     6502.32    155.06 o 
  -1   8   4       34.72       41.12      3.98 o 
   0   8   4      904.20      987.47     31.72 o 
   1   8   4      658.13      660.71     29.21 o 
   2   8   4      795.16      723.71     29.13 o 
   3   8   4       68.80       83.84      8.35 o 
   4   8   4      839.36      886.72     28.01 o 
   5   8   4       32.15       33.05      7.08 o 
   6   8   4       76.91       97.37     10.99 o 
   7   8   4      286.38      278.32     19.98 o 
   8   8   4       45.59       35.15     15.79 o 
  -9   9   4      112.93       98.25     16.17 o 
  -8   9   4       13.44       25.52     10.37 o 
  -7   9   4       63.77       75.76     15.75 o 
  -6   9   4      131.02      137.40     10.49 o 
  -5   9   4      128.56      109.20      8.67 o 
  -4   9   4      105.35      125.87     11.56 o 
  -3   9   4       19.81       18.04      5.09 o 
  -2   9   4        9.76        4.89      3.80 o 
  -1   9   4       14.72       13.08      4.97 o 
   0   9   4      208.45      249.05     13.39 o 
   1   9   4       75.82       95.57      8.20 o 
   2   9   4      382.35      350.68     17.36 o 
   3   9   4      227.70      243.16     17.99 o 
   4   9   4       16.72       20.02      8.36 o 
   5   9   4      610.17      632.14     28.67 o 
   6   9   4      269.07      231.27     24.57 o 
   7   9   4       51.05       79.14     18.11 o 
   8   9   4       40.65       64.04     23.59 o 
  -9  10   4       22.86       21.30     14.66 o 
  -8  10   4        0.08        2.69      9.67 o 
  -7  10   4       82.34       81.68     11.84 o 
  -6  10   4        3.00        2.87      7.19 o 
  -5  10   4       95.26      124.50     16.98 o 
  -4  10   4       23.56       36.87      6.66 o 
  -3  10   4        3.11       12.84      6.57 o 
  -2  10   4      196.56      211.85     12.79 o 
  -1  10   4       76.26       88.61      8.43 o 
   0  10   4       44.39       30.92      6.41 o 
   1  10   4      144.96      148.90     11.24 o 
   2  10   4      259.81      319.66     16.95 o 
   3  10   4        7.32        8.36      8.82 o 
   4  10   4      253.60      309.33     27.66 o 
   5  10   4        3.71        4.23      7.70 o 
   6  10   4        1.83        3.50     10.26 o 
   7  10   4       34.41       62.82     25.67 o 
   8  10   4        2.12        1.67     12.27 o 
  -8  11   4        5.11        6.05     10.80 o 
  -7  11   4       98.71       93.76     15.80 o 
  -6  11   4      152.87      145.93     13.43 o 
  -5  11   4       63.62       75.61      9.73 o 
  -4  11   4      277.48      268.18     17.80 o 
  -3  11   4       52.28       69.96      8.33 o 
  -2  11   4       14.02        9.68      5.37 o 
  -1  11   4      205.08      173.25     12.16 o 
   0  11   4      678.03      678.36     26.77 o 
   1  11   4       10.89       49.58     16.86 o 
   2  11   4      235.74      265.74     19.69 o 
   3  11   4      171.20      146.50     13.48 o 
   4  11   4       47.96       44.15     13.86 o 
   5  11   4       14.67       28.23     11.36 o 
   6  11   4      103.90       78.07     14.25 o 
   7  11   4        0.05       17.95     10.60 o 
  -8  12   4       86.22      106.57     25.97 o 
  -7  12   4      109.07      114.10     22.46 o 
  -6  12   4       31.90       25.04     11.32 o 
  -5  12   4      247.38      240.26     21.25 o 
  -4  12   4        3.70        9.16      9.51 o 
  -3  12   4      371.07      370.55     24.94 o 
  -2  12   4      506.50      489.57     30.46 o 
  -1  12   4      120.78      163.21     16.38 o 
   0  12   4      303.20      317.40     18.46 o 
   1  12   4     1436.19     1506.49     56.67 o 
   2  12   4       23.47       23.51     11.30 o 
   3  12   4      993.35     1004.56     47.26 o 
   4  12   4      629.44      554.80     30.64 o 
   5  12   4       88.04      124.93     17.24 o 
   6  12   4       25.14       39.11     19.01 o 
   7  12   4      183.93      201.62     25.30 o 
  -7  13   4      190.44      149.81     40.02 o 
  -6  13   4       93.52       87.23     16.66 o 
  -5  13   4        8.19        7.55      9.00 o 
  -4  13   4      281.29      259.56     25.84 o 
  -3  13   4      518.65      539.68     33.68 o 
  -2  13   4        3.24        1.61     11.63 o 
  -1  13   4      833.70      875.18     48.45 o 
   0  13   4      560.07      495.65     34.16 o 
   1  13   4        6.38       44.94     11.98 o 
   2  13   4      476.74      415.02     31.33 o 
   3  13   4      656.91      709.45     35.50 o 
   4  13   4        0.19       10.18      7.75 o 
   5  13   4      479.97      500.20     37.55 o 
   6  13   4       36.15       56.07     31.88 o 
  -6  14   4        3.59       -9.07     12.74 o 
  -5  14   4      149.26      132.83     18.79 o 
  -4  14   4       95.44       99.43     17.28 o 
  -3  14   4      141.51      106.01     16.67 o 
  -2  14   4      735.85      753.60     46.20 o 
  -1  14   4      259.06      222.63     22.81 o 
   0  14   4      381.23      318.07     27.96 o 
   1  14   4      494.68      521.96     38.08 o 
   2  14   4       13.73       -0.90     10.06 o 
   3  14   4      134.97      148.97     20.40 o 
   4  14   4      192.79      207.98     28.89 o 
   5  14   4      115.69      116.19     25.46 o 
  -5  15   4       10.65       23.57     12.48 o 
  -4  15   4      174.33      183.86     21.94 o 
  -3  15   4      166.22      146.99     18.87 o 
  -2  15   4       50.32       52.77     13.93 o 
  -1  15   4      175.99      162.90     21.50 o 
   0  15   4      526.75      573.20     41.35 o 
   1  15   4       12.90       14.75     14.49 o 
   2  15   4      479.77      528.31     44.34 o 
   3  15   4       83.66      109.98     19.04 o 
   4  15   4       17.89       17.90     16.54 o 
  -4  16   4        1.59       -3.70     10.81 o 
  -3  16   4       25.06       43.91     14.44 o 
  -2  16   4      157.13      153.15     22.91 o 
  -1  16   4        1.00       -7.42     10.68 o 
   0  16   4       27.60       28.24     12.89 o 
   1  16   4       13.17       -8.86     11.88 o 
   2  16   4       29.33       22.63     22.11 o 
   3  16   4       72.77       72.16     22.35 o 
  -2  17   4        6.03        1.78     10.81 o 
  -1  17   4        4.02        7.41     11.51 o 
   0  17   4       21.42        7.10     12.29 o 
   1  17   4        4.42        9.47     17.00 o 
 -11   1   5       54.37       43.04     18.85 o 
 -10   1   5       13.92       13.32     11.02 o 
  -9   1   5       67.71       73.53     13.43 o 
  -8   1   5        0.42        5.10      7.86 o 
  -7   1   5      240.23      287.21     21.71 o 
  -6   1   5      480.17      488.67     27.81 o 
  -5   1   5     2276.28     2427.55     83.90 o 
  -4   1   5     1678.37     1846.80     76.33 o 
  -3   1   5     1714.10     1669.19     24.45 o 
  -2   1   5       38.44       41.76      3.43 o 
  -1   1   5     1429.88     1470.23     30.12 o 
   0   1   5      104.60      149.84      5.07 o 
   1   1   5      897.77      862.35     14.23 o 
   2   1   5       24.86        8.94      3.56 o 
   3   1   5      307.85      188.88      7.26 o 
   4   1   5      280.22      259.07      9.31 o 
   5   1   5       48.49       51.72      6.35 o 
   6   1   5       48.62       39.92     10.00 o 
   7   1   5      124.13      143.72     16.24 o 
   8   1   5        9.20        4.92      8.00 o 
   9   1   5       15.52       16.99     11.00 o 
 -11   2   5        6.85       16.29     12.35 o 
 -10   2   5       78.18       77.27     17.11 o 
  -9   2   5      340.73      384.56     37.91 o 
  -8   2   5       20.17       33.70     10.47 o 
  -7   2   5      239.55      216.89     18.26 o 
  -6   2   5        7.05       18.36      8.67 o 
  -5   2   5       38.32       70.56      9.27 o 
  -4   2   5      280.81      299.39     10.74 o 
  -3   2   5     3710.36     3770.38     64.15 o 
  -2   2   5      331.58      392.27      9.57 o 
  -1   2   5     1432.37     1520.57     28.81 o 
   0   2   5      450.74      487.70     10.50 o 
   1   2   5        5.39       19.96      2.82 o 
   2   2   5     1187.27     1236.11     29.15 o 
   3   2   5      801.67      803.43     21.41 o 
   4   2   5       70.94       64.23      9.94 o 
   5   2   5      613.22      592.19     21.76 o 
   6   2   5       83.65      107.00     13.22 o 
   7   2   5       56.49       84.46     13.60 o 
   8   2   5       35.78       36.53     10.17 o 
   9   2   5       68.75       84.94     18.76 o 
 -10   3   5      119.58      136.61     20.30 o 
  -9   3   5        1.43        2.56      8.12 o 
  -8   3   5      209.29      247.42     20.37 o 
  -7   3   5      693.46      654.76     34.26 o 
  -6   3   5        3.76       34.70      9.44 o 
  -5   3   5     1416.84     1351.75     44.64 o 
  -4   3   5      920.96      926.63     18.20 o 
  -3   3   5        6.44        6.05      3.31 o 
  -2   3   5     2585.42     2307.01     44.30 o 
  -1   3   5     1393.31     1417.54     27.81 o 
   0   3   5     1933.19     1932.45     40.21 o 
   1   3   5     2490.09     2464.61     55.35 o 
   2   3   5      363.92      365.88     14.35 o 
   3   3   5       80.39       86.63     17.95 o 
   4   3   5     1851.30     1816.08     56.80 o 
   5   3   5      967.32      982.54     33.66 o 
   6   3   5     1064.16     1040.62     38.13 o 
   7   3   5      537.90      493.53     28.15 o 
   8   3   5       17.73        6.53      8.41 o 
   9   3   5       13.46        4.23      9.30 o 
 -10   4   5       83.05      117.74     19.31 o 
  -9   4   5      316.12      292.91     25.31 o 
  -8   4   5      174.87      191.21     19.44 o 
  -7   4   5       61.35       58.22     11.04 o 
  -6   4   5      807.32      767.41     36.24 o 
  -5   4   5      295.22      259.76     11.43 o 
  -4   4   5     3384.81     3317.38     69.80 o 
  -3   4   5     7291.01     7796.37    165.73 o 
  -2   4   5       94.13      135.82      7.58 o 
  -1   4   5      875.38      948.49     35.86 o 
   0   4   5     2755.84     2631.09     57.61 o 
   1   4   5      766.16      741.84     19.87 o 
   2   4   5     4277.22     4243.90     79.98 o 
   3   4   5     4695.24     4763.61    126.70 o 
   4   4   5      212.41      234.05     19.84 o 
   5   4   5       35.01       52.84      8.72 o 
   6   4   5       84.79       76.55      9.57 o 
   7   4   5       50.87       74.56     12.31 o 
   8   4   5      173.94      143.19     18.36 o 
   9   4   5       58.46       84.67     20.00 o 
 -10   5   5       33.27       34.40     13.52 o 
  -9   5   5        0.53       29.18     22.96 o 
  -8   5   5      389.76      364.55     26.47 o 
  -7   5   5      534.89      510.83     28.44 o 
  -6   5   5       35.83       45.61      6.90 o 
  -5   5   5      856.08      874.81     23.27 o 
  -4   5   5      997.24     1034.89     26.50 o 
  -3   5   5      584.82      677.38     37.22 o 
  -2   5   5     1273.93     1260.01     28.58 o 
  -1   5   5     1597.68     1733.66     42.04 o 
   0   5   5      170.97      182.78      7.11 o 
   1   5   5      431.58      414.92     11.76 o 
   2   5   5      491.52      556.86     22.78 o 
   3   5   5       28.21       37.97      5.83 o 
   4   5   5      384.05      363.83     16.20 o 
   5   5   5       52.73       56.46      8.69 o 
   6   5   5       86.65      110.81     10.06 o 
   7   5   5       45.78       37.77     13.23 o 
   8   5   5       57.45       53.15     21.53 o 
   9   5   5        3.63        5.68     10.93 o 
 -10   6   5        3.34       -4.58      9.71 o 
  -9   6   5       62.89       69.74     13.21 o 
  -8   6   5       71.62       82.18     15.25 o 
  -7   6   5       35.04       64.15     12.02 o 
  -6   6   5        5.86       12.03      5.55 o 
  -5   6   5       17.03       17.72      4.78 o 
  -4   6   5        0.91       12.26      4.93 o 
  -3   6   5     3001.76     3128.56     81.37 o 
  -2   6   5     3766.40     3940.14    100.13 o 
  -1   6   5       70.47       30.84      5.69 o 
   0   6   5      344.71      353.97     11.96 o 
   1   6   5        7.44       12.33      5.04 o 
   2   6   5        5.38       13.63      3.35 o 
   3   6   5       15.68        6.01      3.77 o 
   4   6   5      820.87      880.47     32.39 o 
   5   6   5       22.90       26.66      6.85 o 
   6   6   5       28.99       60.27      8.50 o 
   7   6   5       52.00       67.31     10.78 o 
   8   6   5       29.93       68.38     23.34 o 
   9   6   5        2.42        0.72      8.78 o 
 -10   7   5        1.14       -4.08      9.72 o 
  -9   7   5        2.77       -3.57      9.14 o 
  -8   7   5        2.61        6.27      9.23 o 
  -7   7   5        7.15       14.64      8.97 o 
  -6   7   5       35.77       67.04      7.24 o 
  -5   7   5        0.08       16.34      7.59 o 
  -4   7   5       96.69      136.00     13.48 o 
  -3   7   5      339.82      395.84     16.37 o 
  -2   7   5      351.52      394.48     28.37 o 
  -1   7   5       46.13       61.58      9.45 o 
   0   7   5      156.97      103.24     10.24 o 
   1   7   5      284.22      259.55      9.90 o 
   2   7   5        0.42        4.11      3.39 o 
   3   7   5      456.52      435.12     15.06 o 
   4   7   5      347.34      345.37     21.00 o 
   5   7   5      591.28      549.39     24.40 o 
   6   7   5       29.45       30.50      8.36 o 
   7   7   5        1.81       15.98      8.30 o 
   8   7   5        7.69        7.06      9.12 o 
  -9   8   5       44.74       96.13     20.08 o 
  -8   8   5       18.79       16.09      9.62 o 
  -7   8   5      321.01      308.63     19.31 o 
  -6   8   5      292.89      255.99     13.81 o 
  -5   8   5      306.09      304.97     16.77 o 
  -4   8   5      206.85      230.47     15.85 o 
  -3   8   5      580.08      581.68     19.17 o 
  -2   8   5       62.53       65.53      5.94 o 
  -1   8   5     1065.52     1050.54     27.31 o 
   0   8   5      628.96      641.65     16.87 o 
   1   8   5      345.33      355.67     10.54 o 
   2   8   5        1.01        2.01      2.94 o 
   3   8   5      139.60      106.53      7.63 o 
   4   8   5        2.99       12.41      5.57 o 
   5   8   5      218.15      197.14     17.84 o 
   6   8   5      281.70      283.25     20.19 o 
   7   8   5       24.15       11.86      8.58 o 
   8   8   5       52.36       28.86     22.26 o 
  -9   9   5       30.84       20.94     11.90 o 
  -8   9   5      174.53      185.53     21.81 o 
  -7   9   5      261.23      230.64     18.98 o 
  -6   9   5       26.97       20.92      8.63 o 
  -5   9   5     1193.55     1303.57     43.79 o 
  -4   9   5      461.42      468.13     21.63 o 
  -3   9   5      681.91      707.85     23.23 o 
  -2   9   5     1079.36     1071.76     30.42 o 
  -1   9   5      385.50      403.59     17.92 o 
   0   9   5       97.17       99.66     11.84 o 
   1   9   5      949.27      906.92     33.65 o 
   2   9   5      926.49      937.61     40.76 o 
   3   9   5      439.97      494.91     22.82 o 
   4   9   5      479.14      474.74     28.74 o 
   5   9   5       29.96       24.21      9.08 o 
   6   9   5       32.18       29.11     10.99 o 
   7   9   5       88.11       79.37     16.46 o 
   8   9   5       64.59       51.36     16.67 o 
  -9  10   5      112.22      107.34     23.88 o 
  -8  10   5       70.81      107.21     16.97 o 
  -7  10   5      319.27      294.82     26.10 o 
  -6  10   5      799.48      778.25     31.60 o 
  -5  10   5       59.59       61.48     10.21 o 
  -4  10   5      132.85      125.62      8.95 o 
  -3  10   5      189.65      193.36     13.38 o 
  -2  10   5       29.80       37.77      8.17 o 
  -1  10   5     1066.42     1083.13     39.28 o 
   0  10   5      920.85      955.53     36.69 o 
   1  10   5       54.46       67.94      9.57 o 
   2  10   5      195.80      193.13     13.18 o 
   3  10   5      412.91      431.45     22.46 o 
   4  10   5       18.89        7.77     11.60 o 
   5  10   5      600.32      595.53     38.52 o 
   6  10   5      572.49      538.92     38.91 o 
   7  10   5        0.08       -2.34     16.52 o 
  -8  11   5      117.97      161.95     23.76 o 
  -7  11   5       63.61       50.19     14.34 o 
  -6  11   5       34.32       50.44     11.42 o 
  -5  11   5       49.14       25.95     12.67 o 
  -4  11   5        1.80        7.08      5.14 o 
  -3  11   5       10.30       23.18     12.15 o 
  -2  11   5      488.25      493.06     22.46 o 
  -1  11   5      745.72      739.17     31.46 o 
   0  11   5      286.25      291.50     17.82 o 
   1  11   5      675.02      618.23     27.46 o 
   2  11   5       54.55       28.45      7.24 o 
   3  11   5       30.45       31.73     11.08 o 
   4  11   5      613.23      600.16     36.69 o 
   5  11   5      336.47      351.17     29.75 o 
   6  11   5       61.12       81.16     15.28 o 
   7  11   5      159.50      155.45     22.49 o 
  -8  12   5        0.12       -2.37     14.16 o 
  -7  12   5       10.61       12.44     25.62 o 
  -6  12   5      159.83      161.98     17.96 o 
  -5  12   5       80.15      101.70     13.04 o 
  -4  12   5      246.29      217.06     18.71 o 
  -3  12   5        7.25        1.24      8.56 o 
  -2  12   5      212.25      203.95     14.16 o 
  -1  12   5       26.74       26.66      9.46 o 
   0  12   5      385.25      336.81     19.82 o 
   1  12   5       76.94      113.68     12.38 o 
   2  12   5      244.30      311.12     19.97 o 
   3  12   5       25.95       44.75     14.80 o 
   4  12   5       39.69       60.95     14.36 o 
   5  12   5       69.74       63.63     14.95 o 
   6  12   5      105.71      102.83     17.85 o 
  -7  13   5       17.25       13.08     12.65 o 
  -6  13   5        1.06      -13.13     13.13 o 
  -5  13   5       18.33       24.30     10.86 o 
  -4  13   5        0.23       29.48     13.89 o 
  -3  13   5        8.97       16.33     17.56 o 
  -2  13   5        7.73        8.75      9.36 o 
  -1  13   5       56.54       73.04     16.90 o 
   0  13   5       13.79        4.60      8.71 o 
   1  13   5       12.81       37.50     12.03 o 
   2  13   5       21.14       23.69      8.91 o 
   3  13   5       37.67       36.41     10.19 o 
   4  13   5        6.33        3.35      9.23 o 
   5  13   5       22.81       20.53     12.49 o 
   6  13   5       23.03        6.23     13.08 o 
  -6  14   5       68.21       62.57     21.94 o 
  -5  14   5        4.40        8.76      9.85 o 
  -4  14   5      125.68      133.46     17.46 o 
  -3  14   5        1.30       32.04     16.57 o 
  -2  14   5        5.50       -2.30      9.51 o 
  -1  14   5       12.51       34.34     20.61 o 
   0  14   5       15.99        9.23      9.95 o 
   1  14   5        0.70       -9.95      9.95 o 
   2  14   5      108.28      148.29     20.05 o 
   3  14   5       24.34       15.74     17.41 o 
   4  14   5        0.82       -0.24     10.87 o 
   5  14   5        2.87       -8.62     13.75 o 
  -5  15   5       52.81       58.23     16.15 o 
  -4  15   5       34.93       20.80     12.19 o 
  -3  15   5        0.15      -11.00     11.00 o 
  -2  15   5      231.64      226.26     23.67 o 
  -1  15   5      184.77      174.21     22.44 o 
   0  15   5       68.99       73.02     15.68 o 
   1  15   5      177.39      193.95     24.63 o 
   2  15   5       12.32       17.54     11.70 o 
   3  15   5       20.64       47.18     22.05 o 
   4  15   5       48.14      169.55    110.34 o 
  -4  16   5       21.41       15.71     12.46 o 
  -3  16   5      120.60      119.94     19.97 o 
  -2  16   5       17.18        6.30     11.99 o 
  -1  16   5       47.77       69.60     16.71 o 
   0  16   5       92.88       84.98     18.72 o 
   1  16   5        1.52       33.48     14.70 o 
   2  16   5       37.19       37.01     24.92 o 
   3  16   5       28.55       55.49     24.76 o 
  -1  17   5      102.00       80.11     20.10 o 
   0  17   5        2.30       26.47     14.86 o 
 -11   0   6       63.09       41.20     30.42 o 
 -10   0   6      134.16      111.79     26.93 o 
  -9   0   6      129.01       94.33     21.93 o 
  -8   0   6      666.34      708.11     61.48 o 
  -7   0   6      163.82      238.98     40.61 o 
  -6   0   6        3.96      -12.12     12.12 o 
  -5   0   6     1438.75     1385.66     72.71 o 
  -4   0   6     2212.06     2370.91    107.10 o 
  -3   0   6      127.94      169.89     19.83 o 
  -2   0   6     7085.62     8053.82    231.86 o 
  -1   0   6     8846.68     8517.49    230.86 o 
   0   0   6      584.44      548.06     17.37 o 
   1   0   6    14169.25    13492.62    456.90 o 
   2   0   6      404.90      415.01      9.56 o 
   3   0   6      487.06      445.86     64.13 o 
   4   0   6      161.47      149.92     18.01 o 
   5   0   6     2938.42     3031.36    177.38 o 
   6   0   6       16.20       -3.59      9.81 o 
   7   0   6     1183.40     1331.92     97.64 o 
   8   0   6      104.61      137.08     24.14 o 
   9   0   6       12.23       -5.84     26.75 o 
 -10   1   6      127.09      123.11     19.10 o 
  -9   1   6      410.89      366.60     28.81 o 
  -8   1   6       28.93       53.61     12.02 o 
  -7   1   6      562.76      567.47     36.12 o 
  -6   1   6     1733.24     1777.65     71.35 o 
  -5   1   6      199.82      197.72     18.40 o 
  -4   1   6     1215.18     1356.17     57.73 o 
  -3   1   6     3455.11     3494.67     62.42 o 
  -2   1   6     1828.12     2019.79     56.48 o 
  -1   1   6      647.81      708.86     17.96 o 
   0   1   6     3643.03     3718.69     71.17 o 
   1   1   6     1800.65     1978.42     34.30 o 
   2   1   6        9.10       48.64      9.76 o 
   3   1   6     3735.15     3765.23     87.49 o 
   4   1   6      547.39      509.20     27.71 o 
   5   1   6     1297.48     1273.38     54.11 o 
   6   1   6      714.36      690.80     36.68 o 
   7   1   6        2.91        4.59      7.95 o 
   8   1   6       94.06       98.24     15.82 o 
   9   1   6      139.52      127.66     18.99 o 
 -10   2   6       91.03       93.09     17.47 o 
  -9   2   6        4.18        6.10      9.48 o 
  -8   2   6      214.69      231.32     21.45 o 
  -7   2   6       34.78       48.29     13.12 o 
  -6   2   6        3.81        6.74      7.19 o 
  -5   2   6      505.63      533.62     25.67 o 
  -4   2   6     1138.17     1058.00     23.98 o 
  -3   2   6     2164.79     2171.51     41.68 o 
  -2   2   6     1923.68     2064.22     42.65 o 
  -1   2   6        9.25       35.62      3.81 o 
   0   2   6        3.60       10.22      3.88 o 
   1   2   6      718.73      753.10     14.32 o 
   2   2   6     3098.36     2958.99     75.96 o 
   3   2   6      169.32      233.70     10.24 o 
   4   2   6     1610.47     1430.85     39.65 o 
   5   2   6      219.75      222.64     13.13 o 
   6   2   6        5.07       -7.42      7.42 o 
   7   2   6       72.51       81.31     13.39 o 
   8   2   6       84.93      108.96     18.20 o 
   9   2   6        0.81      -10.62     10.62 o 
 -10   3   6        0.00       -5.80     10.37 o 
  -9   3   6        0.73       -2.10      8.70 o 
  -8   3   6      128.38      161.71     17.33 o 
  -7   3   6       80.24       84.48     12.51 o 
  -6   3   6      415.13      451.46     26.00 o 
  -5   3   6      104.99      111.90     19.02 o 
  -4   3   6        0.02        5.82      3.22 o 
  -3   3   6        5.69       17.20      4.00 o 
  -2   3   6      706.32      689.16     19.17 o 
  -1   3   6       55.30       37.69      3.77 o 
   0   3   6      201.80      190.12      6.95 o 
   1   3   6      170.51      229.76     14.13 o 
   2   3   6       12.80       25.25      9.43 o 
   3   3   6      107.71      117.90      8.49 o 
   4   3   6       48.77       49.48     13.28 o 
   5   3   6       46.87       72.11      7.74 o 
   6   3   6      101.37      118.13     14.18 o 
   7   3   6        1.03       -5.89      7.74 o 
   8   3   6       33.18       22.83     10.56 o 
   9   3   6        4.68        2.09      9.78 o 
 -10   4   6       32.17       21.01     12.69 o 
  -9   4   6       32.46       51.39     14.13 o 
  -8   4   6       14.54       40.67     17.80 o 
  -7   4   6       53.13       64.82     11.31 o 
  -6   4   6       44.35       62.29     14.04 o 
  -5   4   6      142.51      111.29      6.93 o 
  -4   4   6      931.88      895.74     26.50 o 
  -3   4   6      837.00      801.24     21.31 o 
  -2   4   6     1007.15      994.38     26.60 o 
  -1   4   6        7.28       12.89      5.77 o 
   0   4   6      825.80      912.82     20.93 o 
   1   4   6      627.90      679.91     15.99 o 
   2   4   6       43.28       99.25      7.95 o 
   3   4   6       71.06       72.69      7.07 o 
   4   4   6       38.65       59.60     11.86 o 
   5   4   6       61.60       50.01     15.68 o 
   6   4   6        2.57       15.66      6.96 o 
   7   4   6       34.27       45.53     11.63 o 
   8   4   6       15.30       16.56      9.75 o 
   9   4   6       12.02       15.34     11.75 o 
 -10   5   6        0.14        2.05      9.70 o 
  -9   5   6       91.55      106.44     16.00 o 
  -8   5   6      169.77      201.44     20.04 o 
  -7   5   6      210.71      220.17     19.75 o 
  -6   5   6      564.08      635.76     36.28 o 
  -5   5   6      230.04      226.69      9.43 o 
  -4   5   6      382.89      425.42     14.22 o 
  -3   5   6      313.50      302.57     10.85 o 
  -2   5   6      475.96      350.20     11.99 o 
  -1   5   6     1756.65     1683.93     42.93 o 
   0   5   6     2085.17     1906.80     48.41 o 
   1   5   6        1.36       15.96      3.91 o 
   2   5   6      528.96      509.64     15.66 o 
   3   5   6     1138.16     1174.78     37.19 o 
   4   5   6      923.55      881.75     32.72 o 
   5   5   6      467.57      408.21     20.29 o 
   6   5   6      976.82      929.24     39.04 o 
   7   5   6        3.85        6.53      7.95 o 
   8   5   6      103.36      118.23     17.74 o 
   9   5   6       35.79       16.12     11.86 o 
 -10   6   6      132.48      161.11     20.98 o 
  -9   6   6        3.44       14.42      9.80 o 
  -8   6   6      287.03      281.11     25.82 o 
  -7   6   6      239.37      251.11     21.02 o 
  -6   6   6       30.97       32.21      7.26 o 
  -5   6   6      565.64      570.12     19.56 o 
  -4   6   6     2585.69     2614.27     68.08 o 
  -3   6   6        1.58        2.34      4.39 o 
  -2   6   6     3875.46     4084.20    112.12 o 
  -1   6   6     1247.70     1190.82     28.90 o 
   0   6   6       20.29       48.86      4.63 o 
   1   6   6     1747.92     1844.00     44.12 o 
   2   6   6     2115.57     2223.06     58.94 o 
   3   6   6      103.82       94.01     12.07 o 
   4   6   6     1126.74     1062.19     48.42 o 
   5   6   6      156.72      174.55     13.65 o 
   6   6   6        1.17       17.78      9.69 o 
   7   6   6      211.83      199.34     21.54 o 
   8   6   6      175.52      190.66     23.11 o 
 -10   7   6      146.24      133.33     20.11 o 
  -9   7   6      233.88      245.50     25.60 o 
  -8   7   6      102.00       78.47     14.47 o 
  -7   7   6      152.03      132.97     15.18 o 
  -6   7   6     1100.32     1031.29     38.80 o 
  -5   7   6      545.01      615.34     21.77 o 
  -4   7   6      470.91      516.11     21.34 o 
  -3   7   6     3639.11     3627.87     93.94 o 
  -2   7   6      469.71      530.08     17.56 o 
  -1   7   6      872.97      933.76     26.66 o 
   0   7   6      890.36      935.38     25.24 o 
   1   7   6      207.20      182.31      8.72 o 
   2   7   6      329.08      283.09     11.36 o 
   3   7   6     1270.29     1429.14     48.52 o 
   4   7   6       11.82       15.06      7.30 o 
   5   7   6      255.66      288.67     18.24 o 
   6   7   6       57.68       62.76      9.63 o 
   7   7   6       37.31       27.58     11.66 o 
   8   7   6       58.16       38.82     17.43 o 
  -9   8   6       23.82       25.88     12.87 o 
  -8   8   6      211.33      244.16     25.65 o 
  -7   8   6      511.98      560.53     34.37 o 
  -6   8   6       51.93       79.65      8.13 o 
  -5   8   6      590.32      590.89     25.56 o 
  -4   8   6       58.49       55.49     10.29 o 
  -3   8   6       45.41       72.71      9.31 o 
  -2   8   6      331.47      319.59     14.02 o 
  -1   8   6     1759.35     1755.78     45.16 o 
   0   8   6       54.71       43.77      4.92 o 
   1   8   6     1792.26     1728.15     48.36 o 
   2   8   6      334.94      310.11     13.35 o 
   3   8   6        0.07       10.08      4.81 o 
   4   8   6      267.05      232.94     15.30 o 
   5   8   6      574.90      568.44     42.86 o 
   6   8   6       29.69       25.22      9.03 o 
   7   8   6      363.25      414.87     41.55 o 
   8   8   6       33.39       50.07     18.97 o 
  -9   9   6       25.63        7.37     10.99 o 
  -8   9   6       22.96       13.59     11.09 o 
  -7   9   6        3.71        8.01      8.11 o 
  -6   9   6      175.42      173.40     12.07 o 
  -5   9   6       11.88       12.66      6.35 o 
  -4   9   6      268.55      242.89     15.74 o 
  -3   9   6      273.68      289.65     14.28 o 
  -2   9   6       98.67       95.98      7.60 o 
  -1   9   6       40.46       38.34      6.27 o 
   0   9   6      720.30      707.53     28.27 o 
   1   9   6       51.33       72.47      7.79 o 
   2   9   6      364.53      429.56     21.26 o 
   3   9   6      160.66      127.82     11.77 o 
   4   9   6        4.39       -0.01      7.21 o 
   5   9   6       14.65        4.88      8.77 o 
   6   9   6       95.77      106.16     16.75 o 
   7   9   6       24.18       18.45     13.89 o 
  -8  10   6        0.20       15.74     16.24 o 
  -7  10   6        9.50       19.52     12.30 o 
  -6  10   6        1.21       -0.88      5.10 o 
  -5  10   6       41.07       35.12      7.36 o 
  -4  10   6       28.25       33.70      6.65 o 
  -3  10   6     1034.33     1009.36     32.67 o 
  -2  10   6        5.96       16.87      6.01 o 
  -1  10   6      500.08      512.04     30.28 o 
   0  10   6        8.69       10.23      7.31 o 
   1  10   6        2.50       16.71     11.86 o 
   2  10   6      320.08      368.48     23.23 o 
   3  10   6        0.27        2.99      5.39 o 
   4  10   6      129.89      176.04     19.21 o 
   5  10   6        0.68       -9.08      9.08 o 
   6  10   6       13.60       30.30     11.42 o 
   7  10   6        0.57        3.15     12.40 o 
  -8  11   6        4.63       -7.49     15.11 o 
  -7  11   6        4.00        7.58     11.17 o 
  -6  11   6       30.98       26.01     10.67 o 
  -5  11   6       84.43       87.59     10.38 o 
  -4  11   6       27.63       27.12     10.74 o 
  -3  11   6      213.73      184.95     26.73 o 
  -2  11   6       91.35       85.58      9.26 o 
  -1  11   6      140.63      136.15     11.62 o 
   0  11   6       34.56       48.22      8.68 o 
   1  11   6      139.39      168.30     12.94 o 
   2  11   6       94.51       94.11     14.39 o 
   3  11   6      353.89      379.81     27.78 o 
   4  11   6        1.48       -4.67     13.16 o 
   5  11   6       10.85       13.65     11.38 o 
   6  11   6       23.98       30.00     14.23 o 
  -7  12   6      106.33      107.35     26.28 o 
  -6  12   6        9.95      -10.11     10.11 o 
  -5  12   6      408.49      391.44     28.41 o 
  -4  12   6      193.50      272.22     22.34 o 
  -3  12   6       80.35      103.06     11.28 o 
  -2  12   6      408.51      425.41     32.65 o 
  -1  12   6       65.04       79.27     11.45 o 
   0  12   6       21.81       41.31      9.15 o 
   1  12   6      145.46      147.77     13.65 o 
   2  12   6      285.28      303.01     20.21 o 
   3  12   6        0.93        3.91     13.54 o 
   4  12   6      416.73      419.92     32.50 o 
   5  12   6      114.79      137.30     35.78 o 
   6  12   6       19.43       33.11     14.41 o 
  -7  13   6        9.97        7.59     15.36 o 
  -6  13   6      216.44      225.08     41.30 o 
  -5  13   6       21.62       25.76     11.10 o 
  -4  13   6      140.96      151.98     17.32 o 
  -3  13   6      234.15      224.87     20.52 o 
  -2  13   6      183.90      194.39     19.77 o 
  -1  13   6      417.49      411.37     31.13 o 
   0  13   6     1658.38     1707.14     85.59 o 
   1  13   6        0.70        3.61      7.80 o 
   2  13   6      751.19      750.71     38.82 o 
   3  13   6      264.40      235.32     22.52 o 
   4  13   6       46.55       78.08     15.26 o 
   5  13   6       39.71       40.48     14.36 o 
  -6  14   6        0.26       -0.09     14.79 o 
  -5  14   6      252.54      273.45     45.25 o 
  -4  14   6      416.09      351.36     29.85 o 
  -3  14   6        2.02       -1.10      9.90 o 
  -2  14   6      259.39      254.71     23.92 o 
  -1  14   6      283.90      328.47     28.46 o 
   0  14   6        5.29        3.30      9.06 o 
   1  14   6      561.47      509.71     38.36 o 
   2  14   6      223.78      214.40     31.07 o 
   3  14   6      122.37       95.35     21.67 o 
   4  14   6      238.41      250.39     33.54 o 
  -5  15   6       28.74       62.14     18.53 o 
  -4  15   6       51.86       80.09     15.71 o 
  -3  15   6      231.45      260.89     26.16 o 
  -2  15   6       13.36        7.53     10.22 o 
  -1  15   6      226.38      245.15     28.22 o 
   0  15   6      137.82      135.96     19.19 o 
   1  15   6        7.95        0.33      9.25 o 
   2  15   6      108.31       96.62     22.29 o 
   3  15   6      141.36      133.70     29.76 o 
  -3  16   6        0.96      -11.42     11.42 o 
  -2  16   6        8.76        1.21      9.35 o 
  -1  16   6       10.82       -8.73     10.98 o 
   0  16   6       12.39        0.92      9.92 o 
   1  16   6       51.19       76.25     26.90 o 
   2  16   6        0.21      -20.36     20.36 o 
 -10   1   7      110.87      159.71     27.72 o 
  -9   1   7        4.61       19.84     12.22 o 
  -8   1   7      393.04      443.16     31.33 o 
  -7   1   7        0.78       20.42     15.36 o 
  -6   1   7        9.25       26.27      8.47 o 
  -5   1   7       74.33      102.86     15.56 o 
  -4   1   7     1551.11     1590.82     58.50 o 
  -3   1   7      358.93      382.61     13.53 o 
  -2   1   7     1052.31      948.08     22.76 o 
  -1   1   7      119.75      158.06      7.08 o 
   0   1   7        1.45       13.38      3.37 o 
   1   1   7       11.69        1.59      4.20 o 
   2   1   7      226.62      233.73      9.16 o 
   3   1   7      623.75      554.72     24.71 o 
   4   1   7      342.39      312.03     18.98 o 
   5   1   7      122.18      164.29     15.91 o 
   6   1   7       27.51       45.90     17.64 o 
   7   1   7        4.45       13.25      9.34 o 
   8   1   7       13.65       31.90     14.19 o 
   9   1   7       23.25       14.64     10.68 o 
 -10   2   7       21.10       34.04     13.36 o 
  -9   2   7      258.52      215.91     24.85 o 
  -8   2   7      150.46      191.14     19.29 o 
  -7   2   7       30.93       37.09     10.24 o 
  -6   2   7      791.84      750.97     37.35 o 
  -5   2   7     1267.35     1267.67     51.23 o 
  -4   2   7      733.94      713.70     19.07 o 
  -3   2   7     2776.63     3163.83     68.26 o 
  -2   2   7     2281.12     2340.44     57.48 o 
  -1   2   7      343.64      428.18     14.15 o 
   0   2   7     5941.76     6209.77    133.08 o 
   1   2   7      116.64      203.26      5.85 o 
   2   2   7     2271.91     2194.88     58.93 o 
   3   2   7       59.60       53.83      5.66 o 
   4   2   7      331.76      292.15     19.53 o 
   5   2   7       24.44       25.83      8.65 o 
   6   2   7      844.87      809.74     45.38 o 
   7   2   7       55.43      102.93     16.94 o 
   8   2   7       55.51       61.43     15.67 o 
   9   2   7       79.10       76.58     16.80 o 
 -10   3   7      151.19      126.32     20.83 o 
  -9   3   7       49.15       47.05     16.69 o 
  -8   3   7      333.53      274.04     23.40 o 
  -7   3   7      692.40      664.02     35.90 o 
  -6   3   7       58.20       59.10     11.04 o 
  -5   3   7     1337.76     1375.90     54.54 o 
  -4   3   7      902.84      925.93     21.27 o 
  -3   3   7      140.27      155.98      7.45 o 
  -2   3   7     1139.76     1238.97     33.66 o 
  -1   3   7     3483.02     3560.55    100.42 o 
   0   3   7      370.00      349.87     10.57 o 
   1   3   7     2467.28     2174.76     42.60 o 
   2   3   7     4745.82     4707.56    126.55 o 
   3   3   7       25.66       42.18      6.69 o 
   4   3   7      404.36      430.64     18.54 o 
   5   3   7      361.57      373.65     25.14 o 
   6   3   7       10.68       21.47      9.64 o 
   7   3   7      205.28      189.47     19.15 o 
   8   3   7      132.03      130.96     21.25 o 
 -10   4   7        1.92        6.51     10.85 o 
  -9   4   7      328.56      368.14     29.46 o 
  -8   4   7      246.06      221.02     21.20 o 
  -7   4   7        0.78       17.31      8.49 o 
  -6   4   7       59.74       56.20     16.10 o 
  -5   4   7      410.87      351.65     16.59 o 
  -4   4   7       90.14      106.87      8.26 o 
  -3   4   7     4094.33     3932.78     92.60 o 
  -2   4   7      466.41      482.60     14.87 o 
  -1   4   7      554.47      484.93     15.13 o 
   0   4   7      181.80      199.48      8.21 o 
   1   4   7       48.06       48.08      4.44 o 
   2   4   7        4.84       36.64     12.79 o 
   3   4   7     1604.21     1592.58     50.27 o 
   4   4   7     1133.48     1238.50     43.16 o 
   5   4   7      172.76      191.96     16.36 o 
   6   4   7      195.36      228.48     24.66 o 
   7   4   7       41.00       49.79     23.45 o 
   8   4   7        5.82        3.97     12.50 o 
 -10   5   7        6.39       17.71     11.55 o 
  -9   5   7       30.22       46.39     12.82 o 
  -8   5   7        4.02        0.08      7.80 o 
  -7   5   7      538.54      533.16     32.80 o 
  -6   5   7       22.47       91.83     37.41 o 
  -5   5   7      554.94      588.44     22.58 o 
  -4   5   7     1126.88     1052.11     28.78 o 
  -3   5   7      396.41      393.29     14.00 o 
  -2   5   7     1048.97     1000.08     27.93 o 
  -1   5   7     1492.88     1420.94     35.62 o 
   0   5   7      172.00      172.95     13.02 o 
   1   5   7      721.10      728.38     20.00 o 
   2   5   7      370.14      342.99     15.45 o 
   3   5   7       86.69       84.66     10.03 o 
   4   5   7        8.40       20.80      8.49 o 
   5   5   7        4.86       18.14     11.33 o 
   6   5   7        0.40       -9.26      9.26 o 
   7   5   7       50.88       84.22     17.18 o 
   8   5   7       53.95       77.78     15.58 o 
 -10   6   7        7.51       19.18     12.87 o 
  -9   6   7       33.26       13.51     13.66 o 
  -8   6   7      193.40      181.04     20.70 o 
  -7   6   7      169.99      178.88     17.84 o 
  -6   6   7       29.18       73.92     14.58 o 
  -5   6   7       25.79       35.52      6.51 o 
  -4   6   7       80.05       90.35      7.13 o 
  -3   6   7       20.99       29.07      5.93 o 
  -2   6   7      383.99      410.37     17.00 o 
  -1   6   7      523.52      465.15     18.05 o 
   0   6   7       71.64       80.78     11.93 o 
   1   6   7      139.68      113.90      8.20 o 
   2   6   7     1453.76     1380.24     56.03 o 
   3   6   7      326.96      343.55     23.86 o 
   4   6   7      157.38      169.92     12.76 o 
   5   6   7       18.39       21.83     11.16 o 
   6   6   7        0.43        3.56      7.62 o 
   7   6   7       22.89       21.65     10.79 o 
   8   6   7       33.52       37.15     16.32 o 
  -9   7   7        1.57       -7.89     10.23 o 
  -8   7   7       32.07       51.05     15.39 o 
  -7   7   7       21.34       36.52     12.14 o 
  -6   7   7        2.39       26.33     16.04 o 
  -5   7   7        8.54        0.18      4.66 o 
  -4   7   7      181.16      191.82     11.28 o 
  -3   7   7       10.46        6.59      6.17 o 
  -2   7   7      209.11      218.61     15.78 o 
  -1   7   7      111.33      108.16      7.78 o 
   0   7   7      282.55      235.79     12.28 o 
   1   7   7       73.31       71.16      6.44 o 
   2   7   7       14.85       18.53      6.23 o 
   3   7   7      342.96      337.26     22.36 o 
   4   7   7      108.80      124.89     11.88 o 
   5   7   7       69.94       46.11      9.49 o 
   6   7   7        5.50       -3.68      8.38 o 
   7   7   7       37.31       48.92     13.52 o 
   8   7   7        0.37       -9.82     14.42 o 
  -9   8   7       15.51       11.88     12.17 o 
  -8   8   7       28.03       33.24     12.39 o 
  -7   8   7       16.11       25.10     10.40 o 
  -6   8   7      292.43      314.59     19.48 o 
  -5   8   7      570.46      520.75     21.73 o 
  -4   8   7      312.18      257.64     21.36 o 
  -3   8   7       88.44      103.30     13.04 o 
  -2   8   7      329.91      328.66     15.12 o 
  -1   8   7       53.58       53.64      6.07 o 
   0   8   7      477.49      453.91     17.09 o 
   1   8   7      262.38      306.48     13.92 o 
   2   8   7        2.49        6.11      6.38 o 
   3   8   7        7.08       16.64      5.75 o 
   4   8   7       30.28       44.51     19.03 o 
   5   8   7       59.89       77.06     14.43 o 
   6   8   7       76.91       90.16     15.24 o 
   7   8   7       30.92       36.83     18.73 o 
  -9   9   7       22.23       13.60     12.55 o 
  -8   9   7      104.30      123.49     18.32 o 
  -7   9   7      294.83      262.32     23.36 o 
  -6   9   7       56.67       49.12     11.56 o 
  -5   9   7       22.48       26.95      7.24 o 
  -4   9   7      205.19      250.51     13.93 o 
  -3   9   7      434.79      427.91     18.70 o 
  -2   9   7      678.81      687.12     23.45 o 
  -1   9   7      363.22      345.63     18.99 o 
   0   9   7       66.87       84.20      9.91 o 
   1   9   7       28.69       22.62     13.94 o 
   2   9   7       56.37       62.19      8.34 o 
   3   9   7       24.01       35.54     11.88 o 
   4   9   7      682.28      675.60     38.95 o 
   5   9   7      205.51      260.38     22.26 o 
   6   9   7       23.13       19.48     10.42 o 
   7   9   7       48.25       91.85     21.69 o 
  -8  10   7       24.30       10.96     10.49 o 
  -7  10   7       36.92       58.57     13.86 o 
  -6  10   7      422.55      370.61     22.85 o 
  -5  10   7      271.51      282.48     16.16 o 
  -4  10   7       35.51       50.63      8.72 o 
  -3  10   7       41.19       67.45      7.37 o 
  -2  10   7       28.36       49.73      7.41 o 
  -1  10   7        6.16       -4.13      6.27 o 
   0  10   7      796.99      888.79     37.86 o 
   1  10   7      964.57      819.80     39.99 o 
   2  10   7       26.53       37.94      8.55 o 
   3  10   7      334.83      301.41     24.84 o 
   4  10   7       33.87       77.87     14.29 o 
   5  10   7       69.53       98.47     20.41 o 
   6  10   7      283.02      231.71     32.90 o 
  -8  11   7        0.44       15.93     16.26 o 
  -7  11   7      299.99      324.07     44.94 o 
  -6  11   7      119.21      107.14     13.28 o 
  -5  11   7      303.97      319.41     28.96 o 
  -4  11   7      201.95      214.10     23.09 o 
  -3  11   7       48.07       55.04     10.38 o 
  -2  11   7      186.45      141.67     12.35 o 
  -1  11   7      675.92      677.89     30.74 o 
   0  11   7      219.24      241.01     17.43 o 
   1  11   7      519.70      505.83     27.27 o 
   2  11   7      445.23      441.00     25.07 o 
   3  11   7       16.09       55.40     22.14 o 
   4  11   7      241.37      275.94     25.87 o 
   5  11   7      200.92      191.48     27.62 o 
   6  11   7        7.82        9.74     12.60 o 
  -7  12   7       28.80       38.53     19.22 o 
  -6  12   7       74.31       77.31     55.01 o 
  -5  12   7      151.05      161.27     16.90 o 
  -4  12   7        4.17        1.16      6.20 o 
  -3  12   7      122.91      129.87     12.33 o 
  -2  12   7       32.99       49.28      9.16 o 
  -1  12   7       26.96       23.47      9.74 o 
   0  12   7      234.19      211.11     16.62 o 
   1  12   7      228.70      246.15     18.33 o 
   2  12   7        6.43        8.32     10.94 o 
   3  12   7      186.11      230.94     27.29 o 
   4  12   7       10.41        6.65     11.13 o 
   5  12   7      131.60      121.21     19.18 o 
  -6  13   7       23.05       11.49     17.70 o 
  -5  13   7        5.71        3.20      8.61 o 
  -4  13   7       24.60       25.15     10.84 o 
  -3  13   7        8.08       18.19      9.45 o 
  -2  13   7       12.56       42.21     15.72 o 
  -1  13   7       34.97       31.25     11.26 o 
   0  13   7        1.75        9.91      8.12 o 
   1  13   7        2.30        3.93      7.14 o 
   2  13   7       11.82        4.88      8.56 o 
   3  13   7        0.31       -2.44      9.29 o 
   4  13   7        0.04       -7.93     10.68 o 
   5  13   7        1.30       -1.31     12.68 o 
  -6  14   7        1.13      -12.31     16.80 o 
  -5  14   7        0.45       23.26     26.15 o 
  -4  14   7       22.70        5.56      9.07 o 
  -3  14   7      123.66      117.63     17.02 o 
  -2  14   7        9.12       23.23     12.58 o 
  -1  14   7       28.72       61.71     20.72 o 
   0  14   7        3.74        2.31     10.74 o 
   1  14   7       13.96        7.71     14.03 o 
   2  14   7        7.03       18.63     15.40 o 
   3  14   7       46.02       32.04     17.32 o 
   4  14   7       37.10       30.02     22.94 o 
  -4  15   7      140.53      157.69     21.88 o 
  -3  15   7        0.06       -3.23     21.48 o 
  -2  15   7       12.77       26.21     12.82 o 
  -1  15   7       76.20       92.90     22.17 o 
   0  15   7        0.36       -5.65     10.18 o 
   1  15   7      129.38      136.13     26.61 o 
   2  15   7       10.14       20.90     16.09 o 
   3  15   7        1.59        8.31     25.89 o 
  -2  16   7      121.38       88.40     19.17 o 
  -1  16   7        1.91        3.32     10.75 o 
   0  16   7      222.03      232.77     33.90 o 
   1  16   7      178.12      195.22     39.26 o 
 -10   0   8      282.26      218.08     35.66 o 
  -9   0   8       13.64       30.80     18.48 o 
  -8   0   8      311.24      236.48     52.85 o 
  -7   0   8     1304.85     1304.56    123.13 o 
  -6   0   8     1753.77     2032.29    135.00 o 
  -5   0   8      730.94      685.47     47.49 o 
  -4   0   8     3270.54     3276.04    168.28 o 
  -3   0   8        0.55        1.60      7.39 o 
  -2   0   8      526.90      530.80     63.32 o 
  -1   0   8     4637.29     5119.42    175.39 o 
   0   0   8     1643.49     1615.41     55.22 o 
   1   0   8     1993.65     2028.29    134.19 o 
   2   0   8     3630.41     3699.72    184.08 o 
   3   0   8       40.13       59.76     13.71 o 
   4   0   8     1094.62     1095.52     70.52 o 
   5   0   8      775.86      701.41     53.74 o 
   6   0   8       55.41       69.05     35.60 o 
   7   0   8      210.25      172.94     28.46 o 
   8   0   8      220.37      274.32     41.33 o 
 -10   1   8        0.07       -0.31      9.09 o 
  -9   1   8      277.43      251.60     24.46 o 
  -8   1   8      158.32      191.97     20.00 o 
  -7   1   8      213.75      228.99     21.07 o 
  -6   1   8      255.91      259.11     21.82 o 
  -5   1   8       73.58      107.10     24.19 o 
  -4   1   8        0.01       -2.86      5.03 o 
  -3   1   8     2046.97     2076.54    103.48 o 
  -2   1   8     2909.18     2910.40     87.52 o 
  -1   1   8       52.02       47.83      5.01 o 
   0   1   8     3876.19     4043.55     92.63 o 
   1   1   8     1659.84     1681.72     35.34 o 
   2   1   8      299.33      295.99     13.43 o 
   3   1   8     1478.24     1315.34     51.95 o 
   4   1   8     1119.74     1118.63     54.49 o 
   5   1   8        1.29       -1.32      9.72 o 
   6   1   8      469.69      512.21     33.93 o 
   7   1   8      149.05      186.24     21.33 o 
   8   1   8        3.24       14.39     11.00 o 
 -10   2   8       14.29       34.25     13.92 o 
  -9   2   8        3.38        5.93     16.36 o 
  -8   2   8      176.24      207.78     22.56 o 
  -7   2   8      329.28      352.74     24.77 o 
  -6   2   8        0.95        8.81      7.67 o 
  -5   2   8        6.10       14.70     14.38 o 
  -4   2   8       16.02        7.59      2.51 o 
  -3   2   8      131.49      109.90      7.97 o 
  -2   2   8      696.94      708.20     28.40 o 
  -1   2   8     2206.21     2244.74     54.88 o 
   0   2   8      110.62      125.42     11.46 o 
   1   2   8      349.78      325.85     11.35 o 
   2   2   8      129.55      162.21     10.04 o 
   3   2   8      453.26      413.27     28.91 o 
   4   2   8      178.00      170.73     17.32 o 
   5   2   8      969.13      944.07     45.36 o 
   6   2   8        2.45       11.77      9.82 o 
   7   2   8      126.08      148.82     19.56 o 
   8   2   8       24.21       17.85     11.65 o 
 -10   3   8        0.15      -11.10     11.10 o 
  -9   3   8       40.27       48.81     14.38 o 
  -8   3   8        1.57       38.35     11.43 o 
  -7   3   8       32.54       54.53     13.44 o 
  -6   3   8       74.58      114.01     13.90 o 
  -5   3   8        1.50       -7.55      7.55 o 
  -4   3   8      777.83      734.26     19.25 o 
  -3   3   8      299.74      308.45     12.05 o 
  -2   3   8       36.34       21.20      5.50 o 
  -1   3   8       58.08       78.37      6.17 o 
   0   3   8       78.48       90.26      8.47 o 
   1   3   8      715.61      700.63     24.82 o 
   2   3   8       48.09       65.04      8.78 o 
   3   3   8     1488.55     1536.73     49.83 o 
   4   3   8       11.24       19.05      8.30 o 
   5   3   8       68.96       99.06     13.46 o 
   6   3   8        3.10       21.50      9.62 o 
   7   3   8       11.32       28.76     11.42 o 
   8   3   8        0.69       -6.39     13.59 o 
 -10   4   8       28.01       50.98     16.61 o 
  -9   4   8       72.87      117.04     17.46 o 
  -8   4   8       34.58       49.69     12.24 o 
  -7   4   8       99.81      141.68     16.08 o 
  -6   4   8       19.30       43.74     12.89 o 
  -5   4   8      232.96      271.91     19.95 o 
  -4   4   8      515.90      530.65     17.33 o 
  -3   4   8       77.04       80.54      6.28 o 
  -2   4   8       82.29      106.49     13.93 o 
  -1   4   8      428.56      427.09     19.44 o 
   0   4   8       18.73       22.99      4.08 o 
   1   4   8      149.66      138.13      7.24 o 
   2   4   8       55.91       85.58      8.70 o 
   3   4   8      414.68      410.72     19.76 o 
   4   4   8       54.78       38.93      8.14 o 
   5   4   8      196.86      229.26     20.27 o 
   6   4   8       33.60       74.07     14.61 o 
   7   4   8       20.14        4.51      9.55 o 
   8   4   8       16.32       10.66     12.49 o 
 -10   5   8        0.04        4.63     10.64 o 
  -9   5   8      133.31      118.92     18.56 o 
  -8   5   8      127.49       89.17     15.32 o 
  -7   5   8       12.16       18.23      9.60 o 
  -6   5   8      573.25      545.03     30.35 o 
  -5   5   8      610.80      647.94     24.82 o 
  -4   5   8      248.86      228.61     10.82 o 
  -3   5   8      767.12      714.25     22.40 o 
  -2   5   8      302.77      363.56     14.30 o 
  -1   5   8       61.46       66.99     11.58 o 
   0   5   8      977.63      971.47     26.95 o 
   1   5   8     2068.26     1924.18     47.76 o 
   2   5   8      197.32      224.60     13.22 o 
   3   5   8     1098.61     1117.44     41.81 o 
   4   5   8        0.69       25.15     10.69 o 
   5   5   8        1.25       15.30      8.95 o 
   6   5   8       52.59       53.56     15.93 o 
   7   5   8      118.12      151.38     19.58 o 
   8   5   8        0.36      -11.99     11.99 o 
  -9   6   8       79.52      132.40     19.83 o 
  -8   6   8       56.80       80.71     15.28 o 
  -7   6   8      483.99      480.35     31.05 o 
  -6   6   8       23.82       25.56      9.43 o 
  -5   6   8      292.68      222.67     13.15 o 
  -4   6   8      651.66      624.52     22.71 o 
  -3   6   8      568.31      555.41     22.63 o 
  -2   6   8      650.46      661.29     22.40 o 
  -1   6   8     1506.27     1480.50     40.66 o 
   0   6   8       16.53       36.34      7.27 o 
   1   6   8      461.42      403.97     14.44 o 
   2   6   8      433.93      411.10     25.16 o 
   3   6   8      346.05      348.23     17.77 o 
   4   6   8      182.04      154.38     14.51 o 
   5   6   8      590.52      625.42     37.98 o 
   6   6   8        3.16       29.75     16.40 o 
   7   6   8      143.01      173.98     23.33 o 
  -9   7   8       88.76       99.16     18.90 o 
  -8   7   8      306.88      318.25     29.25 o 
  -7   7   8        6.88       24.76     16.41 o 
  -6   7   8      291.77      293.98     22.93 o 
  -5   7   8      130.32       89.01      8.04 o 
  -4   7   8      124.18      117.91      8.71 o 
  -3   7   8      766.22      740.29     25.49 o 
  -2   7   8     1703.08     1487.78     50.14 o 
  -1   7   8      341.93      311.67     16.51 o 
   0   7   8     1119.47     1085.06     44.80 o 
   1   7   8       62.14       86.53     11.97 o 
   2   7   8        5.02       16.81     11.96 o 
   3   7   8      651.25      617.25     28.03 o 
   4   7   8      473.08      459.53     25.74 o 
   5   7   8       64.13       48.48      9.92 o 
   6   7   8      308.17      345.81     28.30 o 
   7   7   8      143.40      167.46     33.04 o 
  -9   8   8        3.01        2.33      9.70 o 
  -8   8   8       25.05       19.21     10.58 o 
  -7   8   8      134.17      121.87     16.52 o 
  -6   8   8      380.83      405.80     27.72 o 
  -5   8   8      204.20      212.44     12.17 o 
  -4   8   8      868.46      872.48     35.05 o 
  -3   8   8       28.94       51.66     10.43 o 
  -2   8   8      102.91       93.49      8.41 o 
  -1   8   8      246.20      255.98     12.78 o 
   0   8   8      509.37      511.26     22.10 o 
   1   8   8      632.40      652.14     22.34 o 
   2   8   8     1291.67     1323.53     62.81 o 
   3   8   8       92.28      118.30     15.58 o 
   4   8   8      265.82      315.36     25.02 o 
   5   8   8       62.89       50.97      9.97 o 
   6   8   8       10.70       40.08     15.31 o 
   7   8   8       86.68       91.43     27.07 o 
  -8   9   8       55.57       46.66     13.18 o 
  -7   9   8        0.82       -0.76     12.41 o 
  -6   9   8      126.88      165.73     17.63 o 
  -5   9   8       34.77       47.27      9.79 o 
  -4   9   8      184.07      163.66     11.69 o 
  -3   9   8      610.24      567.06     22.06 o 
  -2   9   8       52.44       67.83      7.67 o 
  -1   9   8      115.18      135.99     10.78 o 
   0   9   8       86.32       99.85      8.53 o 
   1   9   8      256.66      254.35     15.82 o 
   2   9   8       27.88       10.35      8.13 o 
   3   9   8      427.26      444.47     31.11 o 
   4   9   8      267.63      257.35     22.41 o 
   5   9   8       21.16        1.41      8.58 o 
   6   9   8       50.23       28.91     16.05 o 
  -8  10   8       25.02       12.46     18.25 o 
  -7  10   8        0.92       29.74     18.98 o 
  -6  10   8        0.01       10.93     17.73 o 
  -5  10   8        3.24        0.71      4.84 o 
  -4  10   8       14.02       15.56      8.29 o 
  -3  10   8        7.56       31.32      6.53 o 
  -2  10   8       19.66        2.86      8.66 o 
  -1  10   8      103.88       98.02     10.52 o 
   0  10   8       16.39       33.64      8.58 o 
   1  10   8        9.74       43.00     11.30 o 
   2  10   8        6.08        4.30      8.48 o 
   3  10   8       44.19       65.30     13.62 o 
   4  10   8        4.84       17.30     10.38 o 
   5  10   8       41.89       22.34     12.07 o 
   6  10   8        8.88        5.54     12.38 o 
  -7  11   8       13.59       12.15     22.65 o 
  -6  11   8      135.78      140.58     24.92 o 
  -5  11   8       13.31       18.64      7.97 o 
  -4  11   8       40.53       41.72      9.29 o 
  -3  11   8       13.79       27.67      7.88 o 
  -2  11   8      186.19      193.73     14.82 o 
  -1  11   8      107.24      134.40     12.09 o 
   0  11   8      111.84      115.77     11.82 o 
   1  11   8        4.64        5.10      6.41 o 
   2  11   8        5.30       34.70     11.61 o 
   3  11   8       12.32        6.04      9.26 o 
   4  11   8       34.83       63.53     14.17 o 
   5  11   8       29.27       25.64     12.92 o 
  -7  12   8       17.07       23.76     18.02 o 
  -6  12   8        4.51       12.31     14.90 o 
  -5  12   8      259.34      166.69     22.19 o 
  -4  12   8      322.79      283.59     20.69 o 
  -3  12   8        4.25       18.50      7.44 o 
  -2  12   8      118.26      111.42     12.50 o 
  -1  12   8      401.28      438.83     25.59 o 
   0  12   8       80.27       87.94     13.37 o 
   1  12   8      220.45      258.64     20.08 o 
   2  12   8      286.30      279.27     24.40 o 
   3  12   8       79.48       95.25     15.71 o 
   4  12   8        1.63       -5.86     10.74 o 
   5  12   8      167.91      162.21     26.33 o 
  -6  13   8      328.16      296.90     43.35 o 
  -5  13   8      600.75      572.61     43.38 o 
  -4  13   8       20.05       16.83     20.88 o 
  -3  13   8      555.75      486.06     34.38 o 
  -2  13   8       67.86       65.47     14.57 o 
  -1  13   8        9.70        0.45     11.22 o 
   0  13   8      156.28      157.18     14.47 o 
   1  13   8      357.25      381.42     31.50 o 
   2  13   8        0.19        4.78      9.98 o 
   3  13   8      245.61      249.52     26.15 o 
   4  13   8       44.26       49.33     20.40 o 
  -5  14   8      114.31      109.19     45.03 o 
  -4  14   8      506.89      442.20     36.40 o 
  -3  14   8      141.87      133.58     20.71 o 
  -2  14   8       96.22      125.53     18.78 o 
  -1  14   8      449.05      374.69     30.62 o 
   0  14   8       19.88       16.71     11.32 o 
   1  14   8      269.57      316.91     37.25 o 
   2  14   8      227.11      180.51     28.86 o 
   3  14   8       12.25       26.51     17.50 o 
  -4  15   8       13.28       -1.38     10.72 o 
  -3  15   8       75.20       84.10     16.98 o 
  -2  15   8       52.97      109.58     19.18 o 
  -1  15   8        7.89        0.50      9.83 o 
   0  15   8       49.03       61.44     19.11 o 
   1  15   8       16.71       30.66     18.94 o 
   2  15   8        0.07        5.13     20.13 o 
 -10   1   9       17.36       16.68     12.48 o 
  -9   1   9       95.31      113.98     17.43 o 
  -8   1   9        2.19       14.36     11.83 o 
  -7   1   9      201.21      270.09     28.65 o 
  -6   1   9       36.17       64.43     11.72 o 
  -5   1   9        0.95       -8.00      8.00 o 
  -4   1   9       33.16       35.57      8.14 o 
  -3   1   9      578.90      610.04     19.36 o 
  -2   1   9      346.92      325.06     16.41 o 
  -1   1   9     1144.25     1157.87     31.67 o 
   0   1   9      148.06      149.58      8.51 o 
   1   1   9     1280.96     1242.73     28.37 o 
   2   1   9        2.71       21.41     13.31 o 
   3   1   9       36.04       48.37      9.41 o 
   4   1   9      241.45      253.62     19.80 o 
   5   1   9      127.91      104.12     14.63 o 
   6   1   9      122.53      135.78     18.18 o 
   7   1   9       31.86       61.28     13.91 o 
   8   1   9       46.10       35.62     14.40 o 
 -10   2   9       51.38       62.40     16.03 o 
  -9   2   9      218.63      274.02     28.57 o 
  -8   2   9      398.73      359.25     28.32 o 
  -7   2   9       69.66       51.83     15.62 o 
  -6   2   9      113.40      103.94     13.37 o 
  -5   2   9     1495.50     1622.83     73.09 o 
  -4   2   9       59.32       55.14      8.18 o 
  -3   2   9     1040.31      899.41     26.84 o 
  -2   2   9      275.64      324.23     14.91 o 
  -1   2   9      532.64      609.88     19.57 o 
   0   2   9       36.54       51.59     10.64 o 
   1   2   9     1527.20     1526.85     46.59 o 
   2   2   9       39.13       59.88      9.94 o 
   3   2   9      798.01      775.11     38.44 o 
   4   2   9      196.72      229.81     18.06 o 
   5   2   9        0.04       -4.68      8.21 o 
   6   2   9       79.01       99.51     15.44 o 
   7   2   9       46.85       63.05     15.61 o 
   8   2   9        0.53       10.97     13.41 o 
 -10   3   9       90.09       77.70     20.03 o 
  -9   3   9      224.78      232.61     25.13 o 
  -8   3   9       12.91       26.16     15.31 o 
  -7   3   9      398.80      417.02     28.84 o 
  -6   3   9      310.87      303.80     28.91 o 
  -5   3   9       67.20      106.13     14.91 o 
  -4   3   9     1570.31     1446.97     38.97 o 
  -3   3   9      407.18      420.28     15.80 o 
  -2   3   9      697.20      709.20     23.43 o 
  -1   3   9     1203.89     1138.16     32.88 o 
   0   3   9       59.48       69.08      5.70 o 
   1   3   9      179.95      183.55     14.83 o 
   2   3   9     1164.18     1196.13     50.70 o 
   3   3   9      392.70      346.22     22.42 o 
   4   3   9       58.33       70.82     11.51 o 
   5   3   9      229.14      209.64     23.67 o 
   6   3   9       82.05       50.28     12.19 o 
   7   3   9       12.82        6.05     14.54 o 
 -10   4   9        5.29       11.97     14.37 o 
  -9   4   9       28.90       68.98     17.66 o 
  -8   4   9      448.32      443.77     33.05 o 
  -7   4   9       30.86       34.68     17.80 o 
  -6   4   9      975.29      965.41     49.85 o 
  -5   4   9       90.77      115.25     13.54 o 
  -4   4   9       95.58      105.99      7.71 o 
  -3   4   9       49.55       66.07      6.80 o 
  -2   4   9     1946.88     1864.79     51.17 o 
  -1   4   9      526.49      481.25     17.54 o 
   0   4   9     1323.24     1276.11     35.08 o 
   1   4   9      425.65      387.46     26.77 o 
   2   4   9       32.38       47.82      7.23 o 
   3   4   9       48.55       40.83      7.21 o 
   4   4   9      696.36      679.80     61.29 o 
   5   4   9       79.78      121.21     15.93 o 
   6   4   9      268.82      287.47     26.49 o 
   7   4   9      121.56      116.89     19.18 o 
  -9   5   9      102.84      129.03     19.55 o 
  -8   5   9        2.61       -8.29     10.00 o 
  -7   5   9       69.27       75.48     13.11 o 
  -6   5   9       51.42       61.56     11.76 o 
  -5   5   9        1.15        2.47      6.82 o 
  -4   5   9      472.09      467.11     17.95 o 
  -3   5   9      141.12      127.84     15.90 o 
  -2   5   9      461.91      436.05     16.69 o 
  -1   5   9       53.34       70.30      7.42 o 
   0   5   9       10.54        9.45      5.40 o 
   1   5   9      159.73      145.99     11.79 o 
   2   5   9     1579.16     1526.43     56.33 o 
   3   5   9      171.01      174.33     13.28 o 
   4   5   9      270.19      286.37     24.85 o 
   5   5   9      119.60      163.49     18.66 o 
   6   5   9       59.07       83.63     29.58 o 
   7   5   9       31.26       32.61     13.30 o 
  -9   6   9       22.24        3.52     13.22 o 
  -8   6   9        0.40        8.77      9.75 o 
  -7   6   9      100.54      108.08     15.43 o 
  -6   6   9       12.60       17.43      8.70 o 
  -5   6   9      197.53      206.02     13.94 o 
  -4   6   9        4.24        2.48      4.86 o 
  -3   6   9      508.69      490.84     22.47 o 
  -2   6   9      163.97      163.59     10.27 o 
  -1   6   9      278.54      246.84     12.42 o 
   0   6   9        7.30        3.72      4.62 o 
   1   6   9      208.84      187.15     12.98 o 
   2   6   9        0.12        8.54      6.09 o 
   3   6   9      147.92      147.19     12.56 o 
   4   6   9       32.96       24.27      8.30 o 
   5   6   9       38.46      160.34     71.49 o 
   6   6   9        0.34        7.54      9.31 o 
   7   6   9        0.25       -1.14     10.87 o 
  -9   7   9        2.97        5.25     12.38 o 
  -8   7   9       15.60        5.32      9.59 o 
  -7   7   9       28.92       21.32     10.61 o 
  -6   7   9       34.82       78.00     13.51 o 
  -5   7   9        6.72       12.18      6.43 o 
  -4   7   9      158.14      192.23     11.95 o 
  -3   7   9      153.56      123.98     10.22 o 
  -2   7   9       62.90       67.55      7.62 o 
  -1   7   9      164.68      145.30      9.58 o 
   0   7   9      121.53      115.57      9.41 o 
   1   7   9       96.20       98.63     10.17 o 
   2   7   9        2.39       22.73      7.51 o 
   3   7   9        5.07       11.73     11.73 o 
   4   7   9       57.31       70.71     10.73 o 
   5   7   9       16.55       12.80      8.88 o 
   6   7   9        1.26       20.10     14.63 o 
   7   7   9       38.21       86.21     22.07 o 
  -9   8   9        4.09      -10.42     11.90 o 
  -8   8   9       45.45       35.67     12.67 o 
  -7   8   9        1.75        1.50     12.22 o 
  -6   8   9      107.99      145.51     17.45 o 
  -5   8   9       93.56      122.40     14.87 o 
  -4   8   9       55.31       52.78     11.18 o 
  -3   8   9        2.10        6.90      5.18 o 
  -2   8   9      169.12      184.98     13.84 o 
  -1   8   9       35.46       25.29      7.70 o 
   0   8   9      336.87      345.39     15.68 o 
   1   8   9      191.01      203.26     13.59 o 
   2   8   9        3.31        6.13      5.71 o 
   3   8   9      204.36      199.05     19.53 o 
   4   8   9       41.76       77.67     12.21 o 
   5   8   9       51.43       59.49     22.34 o 
   6   8   9       50.00       65.70     29.67 o 
  -8   9   9        8.32       17.38     12.51 o 
  -7   9   9      279.24      291.03     26.95 o 
  -6   9   9      120.59       98.22     15.00 o 
  -5   9   9        1.97       20.69      7.63 o 
  -4   9   9       76.96       62.36      8.32 o 
  -3   9   9      422.23      463.74     24.17 o 
  -2   9   9        0.27       -1.24      4.89 o 
  -1   9   9     1204.26     1197.35     43.26 o 
   0   9   9      510.89      533.63     24.89 o 
   1   9   9      126.18      133.04     15.16 o 
   2   9   9      161.36      152.54     19.01 o 
   3   9   9        1.36       -3.78      8.34 o 
   4   9   9       41.30       61.54     13.97 o 
   5   9   9      180.52      179.88     27.87 o 
   6   9   9       95.38      123.81     25.98 o 
  -8  10   9       41.62       34.65     23.24 o 
  -7  10   9        7.43        8.59      9.34 o 
  -6  10   9      154.51      148.21     17.42 o 
  -5  10   9      542.39      480.66     25.56 o 
  -4  10   9       53.47       62.06     10.60 o 
  -3  10   9      334.07      325.06     19.69 o 
  -2  10   9      487.54      453.76     23.44 o 
  -1  10   9        1.19        0.31      5.65 o 
   0  10   9      468.35      417.45     44.80 o 
   1  10   9      562.70      559.20     34.19 o 
   2  10   9       47.61       36.73     11.07 o 
   3  10   9      182.22      186.91     20.60 o 
   4  10   9      182.72      197.12     24.80 o 
   5  10   9        2.32       -0.35     11.42 o 
  -7  11   9      167.84      173.25     31.13 o 
  -6  11   9      178.78      192.55     24.76 o 
  -5  11   9        3.40       12.38      9.71 o 
  -4  11   9      598.47      634.12     31.91 o 
  -3  11   9       86.08       92.33     11.98 o 
  -2  11   9      201.54      220.06     17.02 o 
  -1  11   9      171.32      160.02     19.63 o 
   0  11   9      367.88      324.07     22.83 o 
   1  11   9       88.64       89.37     14.68 o 
   2  11   9      367.00      361.95     29.61 o 
   3  11   9      116.72      101.94     16.91 o 
   4  11   9      113.60      128.06     19.53 o 
   5  11   9      107.87       94.74     21.87 o 
  -6  12   9       28.43       16.34     17.76 o 
  -5  12   9      283.02      256.55     28.68 o 
  -4  12   9       83.71       76.81     11.45 o 
  -3  12   9       13.44       13.99      7.61 o 
  -2  12   9      278.07      291.23     19.68 o 
  -1  12   9       91.15       95.64     19.80 o 
   0  12   9      215.99      212.97     17.35 o 
   1  12   9      102.27      108.38     20.86 o 
   2  12   9        1.29       -7.11      9.43 o 
   3  12   9        2.40        0.49      8.28 o 
   4  12   9       19.32       13.01     12.27 o 
  -5  13   9      103.02       74.61     25.14 o 
  -4  13   9        0.77       17.13      9.75 o 
  -3  13   9       26.12       39.44     13.32 o 
  -2  13   9        1.19       -5.74      9.01 o 
  -1  13   9        8.69       11.35      7.92 o 
   0  13   9       22.60       38.94     12.80 o 
   1  13   9        0.33       -1.65     10.86 o 
   2  13   9        1.31       16.27     12.08 o 
   3  13   9        3.20      -11.05     11.60 o 
  -4  14   9        5.14       10.68     12.86 o 
  -3  14   9        1.67       -0.01      8.31 o 
  -2  14   9       20.36       17.29     12.00 o 
  -1  14   9       10.47       -5.80     12.65 o 
   0  14   9       42.43       46.81     19.37 o 
   1  14   9       23.39       12.64     14.47 o 
   2  14   9        2.51        3.69     15.53 o 
  -2  15   9        0.19       14.31     13.90 o 
  -1  15   9       19.19       26.78     16.79 o 
   0  15   9       62.55       41.86     19.56 o 
 -10   0  10       67.84       77.85     24.72 o 
  -9   0  10       93.95      112.64     25.77 o 
  -8   0  10       60.42      110.80     24.49 o 
  -7   0  10      333.60      341.69     47.35 o 
  -6   0  10      409.33      455.06     50.32 o 
  -5   0  10      335.46      366.77     35.32 o 
  -4   0  10      286.80      299.28     29.53 o 
  -3   0  10      969.72      970.57     43.63 o 
  -2   0  10       91.37      103.76     11.22 o 
  -1   0  10     2349.73     2341.42     90.53 o 
   0   0  10      822.15      803.79     44.49 o 
   1   0  10       51.54       53.60      7.24 o 
   2   0  10      534.16      527.21     46.11 o 
   3   0  10      423.19      500.41     41.44 o 
   4   0  10      171.76      131.81     21.66 o 
   5   0  10      590.13      659.34     58.16 o 
   6   0  10       30.76       13.86     25.78 o 
   7   0  10       22.87       11.50     16.95 o 
 -10   1  10       44.23       54.21     15.88 o 
  -9   1  10       20.94       22.99     12.42 o 
  -8   1  10      431.05      456.14     36.32 o 
  -7   1  10      362.35      346.89     29.63 o 
  -6   1  10        8.21       12.52      9.13 o 
  -5   1  10      648.42      660.65     37.97 o 
  -4   1  10       69.31       81.26     12.36 o 
  -3   1  10      502.35      522.85     24.61 o 
  -2   1  10      736.33      833.67     33.05 o 
  -1   1  10      217.99      216.96     14.34 o 
   0   1  10      317.53      344.23     26.62 o 
   1   1  10      639.12      654.10     24.31 o 
   2   1  10      237.66      241.00     18.16 o 
   3   1  10      740.57      775.43     39.84 o 
   4   1  10      177.28      168.92     18.00 o 
   5   1  10       25.88       59.20     22.73 o 
   6   1  10       83.39      112.39     18.27 o 
   7   1  10      179.80      196.69     24.83 o 
 -10   2  10        0.66       -4.64     14.00 o 
  -9   2  10        1.68       15.99     12.24 o 
  -8   2  10        3.07        2.27     10.28 o 
  -7   2  10      472.26      433.41     30.56 o 
  -6   2  10      358.89      416.93     29.73 o 
  -5   2  10      228.17      251.22     22.60 o 
  -4   2  10       99.49      148.40     16.50 o 
  -3   2  10        0.75       10.39      5.34 o 
  -2   2  10        1.34        0.10      4.24 o 
  -1   2  10      975.32      923.72     29.68 o 
   0   2  10     1595.81     1637.56     44.15 o 
   1   2  10       33.71       53.91      7.67 o 
   2   2  10      793.11      807.66     41.19 o 
   3   2  10        8.12       14.37      8.07 o 
   4   2  10       82.61      101.36     13.17 o 
   5   2  10       99.54      155.84     22.49 o 
   6   2  10       50.68       78.32     16.63 o 
   7   2  10        0.03       12.50     11.77 o 
  -9   3  10       29.18       58.87     16.22 o 
  -8   3  10       18.17       36.39     21.36 o 
  -7   3  10       10.85       40.12     11.55 o 
  -6   3  10       21.92       22.64     10.77 o 
  -5   3  10       32.79       40.86     15.18 o 
  -4   3  10      116.12       99.64     13.15 o 
  -3   3  10      132.76      146.66     10.31 o 
  -2   3  10      359.03      325.98     16.49 o 
  -1   3  10       70.62       78.82      8.59 o 
   0   3  10        0.80        3.16      3.81 o 
   1   3  10       89.40      116.08     10.88 o 
   2   3  10       48.88       56.12      8.15 o 
   3   3  10      134.32      106.36     14.87 o 
   4   3  10      238.85      276.93     21.50 o 
   5   3  10       31.98       53.90     11.74 o 
   6   3  10       19.35       24.89     11.61 o 
   7   3  10        4.50        7.32     11.40 o 
  -9   4  10       72.46       63.56     16.22 o 
  -8   4  10        3.64        3.92      9.52 o 
  -7   4  10       37.04       30.78     14.79 o 
  -6   4  10        3.35        1.26     12.98 o 
  -5   4  10       79.33       86.07     12.95 o 
  -4   4  10       80.44      101.12      9.94 o 
  -3   4  10       12.27       10.71      9.61 o 
  -2   4  10      321.47      373.65     16.27 o 
  -1   4  10       42.06       39.01      5.96 o 
   0   4  10      716.38      710.01     23.36 o 
   1   4  10        0.89        5.54      5.96 o 
   2   4  10      370.34      293.43     16.95 o 
   3   4  10       43.41       75.82     19.69 o 
   4   4  10        7.63       12.24      8.53 o 
   5   4  10       13.61       57.24     22.36 o 
   6   4  10        8.50       10.30     10.45 o 
   7   4  10        9.91       38.43     16.37 o 
  -9   5  10       19.84       34.95     13.65 o 
  -8   5  10      204.88      161.35     21.50 o 
  -7   5  10        2.88        9.25      9.36 o 
  -6   5  10      278.03      233.95     21.58 o 
  -5   5  10      498.31      444.88     28.11 o 
  -4   5  10      186.71      173.84     10.99 o 
  -3   5  10      764.57      769.75     31.71 o 
  -2   5  10      926.48      916.30     32.20 o 
  -1   5  10       77.67      105.79     11.08 o 
   0   5  10      122.75       98.27      7.56 o 
   1   5  10      126.67      112.55     13.30 o 
   2   5  10      677.29      669.30     36.35 o 
   3   5  10       13.83        8.92      5.95 o 
   4   5  10      390.89      400.57     31.55 o 
   5   5  10        8.96       43.35     22.08 o 
   6   5  10       42.46       45.34     13.62 o 
   7   5  10       49.67       62.71     15.83 o 
  -9   6  10       46.56       38.17     15.45 o 
  -8   6  10        0.87       10.60     12.31 o 
  -7   6  10      359.02      420.31     31.99 o 
  -6   6  10      235.85      284.48     24.10 o 
  -5   6  10      407.47      431.61     27.39 o 
  -4   6  10      559.46      514.26     23.63 o 
  -3   6  10      217.72      185.64     13.82 o 
  -2   6  10       46.47       64.58      8.18 o 
  -1   6  10     1024.28      967.90     32.59 o 
   0   6  10      928.15      878.13     28.62 o 
   1   6  10      202.65      169.27     12.45 o 
   2   6  10     1117.65     1172.40     46.39 o 
   3   6  10      300.66      292.51     20.87 o 
   4   6  10       18.72       28.88     14.95 o 
   5   6  10      221.69      212.12     22.92 o 
   6   6  10       99.32      115.00     19.30 o 
  -9   7  10       33.76       48.90     15.95 o 
  -8   7  10      174.22      183.51     22.32 o 
  -7   7  10       81.57       96.71     16.46 o 
  -6   7  10      115.89      132.13     17.15 o 
  -5   7  10      496.68      492.89     32.42 o 
  -4   7  10      122.34      116.64     11.86 o 
  -3   7  10      244.10      233.52     14.04 o 
  -2   7  10      857.19      831.35     30.72 o 
  -1   7  10      180.59      238.90     13.74 o 
   0   7  10      609.45      590.46     21.23 o 
   1   7  10     1548.43     1575.39     59.26 o 
   2   7  10        0.76       23.50     10.39 o 
   3   7  10      634.41      618.13     30.97 o 
   4   7  10      321.20      328.54     26.41 o 
   5   7  10       22.48       44.79     23.78 o 
   6   7  10      106.28      108.57     23.14 o 
  -8   8  10       10.86        4.43     10.59 o 
  -7   8  10      153.63      160.95     20.96 o 
  -6   8  10       88.09       83.15     14.27 o 
  -5   8  10        1.44        8.16      8.52 o 
  -4   8  10      398.00      422.23     23.94 o 
  -3   8  10      864.62      906.21     33.91 o 
  -2   8  10      372.81      387.75     22.17 o 
  -1   8  10     1165.75     1108.05     43.50 o 
   0   8  10        8.87        4.02      4.92 o 
   1   8  10        5.56        2.95     13.42 o 
   2   8  10      131.47      127.79     15.15 o 
   3   8  10      593.94      567.48     30.39 o 
   4   8  10       34.12       -2.18     10.73 o 
   5   8  10      246.99      278.51     41.32 o 
   6   8  10       20.63       16.31     15.48 o 
  -8   9  10       37.27       53.42     16.38 o 
  -7   9  10        0.10        6.20     10.20 o 
  -6   9  10        1.59       11.40     10.16 o 
  -5   9  10       70.34       87.15     13.63 o 
  -4   9  10        1.54        8.10      5.73 o 
  -3   9  10       39.33       48.72      7.30 o 
  -2   9  10       33.57       46.01      9.12 o 
  -1   9  10       99.58       92.93      7.53 o 
   0   9  10        4.61        7.93      6.45 o 
   1   9  10      140.53      164.73     19.14 o 
   2   9  10        0.85        9.49      8.77 o 
   3   9  10       69.97       72.19     14.55 o 
   4   9  10       65.11       77.16     36.22 o 
   5   9  10        3.33      -11.04     20.87 o 
  -7  10  10        0.24       11.11     12.20 o 
  -6  10  10       49.41       59.32     19.65 o 
  -5  10  10        5.55       13.52     11.15 o 
  -4  10  10       15.26        8.41      7.70 o 
  -3  10  10        0.68       -0.73      6.92 o 
  -2  10  10        5.68        9.12      8.11 o 
  -1  10  10        0.24        1.64      6.01 o 
   0  10  10      112.97      103.14     15.56 o 
   1  10  10        2.77       -7.31      8.92 o 
   2  10  10        4.16        9.37      8.88 o 
   3  10  10        9.15       17.78     11.52 o 
   4  10  10        4.88       16.72     14.33 o 
   5  10  10        4.05      -13.52     13.97 o 
  -7  11  10        1.40        9.82     15.03 o 
  -6  11  10      176.21      190.13     24.27 o 
  -5  11  10      133.63      152.27     22.96 o 
  -4  11  10       32.77       39.04     10.30 o 
  -3  11  10       67.36       73.57     11.60 o 
  -2  11  10       37.78       44.12      9.87 o 
  -1  11  10       20.74       35.53     10.18 o 
   0  11  10       85.79      131.90     17.94 o 
   1  11  10      275.70      279.18     25.31 o 
   2  11  10       48.88       59.28     14.23 o 
   3  11  10        0.39       -4.89     10.96 o 
   4  11  10       23.08       30.48     15.23 o 
  -6  12  10       59.22       67.66     22.28 o 
  -5  12  10       66.27       68.19     22.18 o 
  -4  12  10      336.35      284.83     25.85 o 
  -3  12  10      179.34      152.50     18.02 o 
  -2  12  10        1.65        4.17      9.38 o 
  -1  12  10      129.79      115.59     15.24 o 
   0  12  10      127.80      108.31     15.71 o 
   1  12  10        0.31       -8.84     10.52 o 
   2  12  10      223.57      231.96     25.14 o 
   3  12  10      152.52      167.00     23.72 o 
  -5  13  10      237.55      204.17     52.80 o 
  -4  13  10       80.67       96.80     18.88 o 
  -3  13  10      131.20      146.83     20.37 o 
  -2  13  10      261.07      287.36     27.88 o 
  -1  13  10       17.08       32.36     15.13 o 
   0  13  10      126.86      121.72     17.25 o 
   1  13  10      322.67      317.16     33.92 o 
   2  13  10      108.25      152.68     43.38 o 
  -3  14  10      143.56      131.94     23.71 o 
  -2  14  10        5.77        3.28     13.33 o 
  -1  14  10       82.19       93.59     25.56 o 
   0  14  10        6.57        1.43     13.99 o 
  -9   1  11       25.79       39.08     14.58 o 
  -8   1  11       38.81       28.42     12.47 o 
  -7   1  11       13.99       11.43     16.89 o 
  -6   1  11      419.24      455.04     32.73 o 
  -5   1  11      115.86       97.00     14.86 o 
  -4   1  11      649.17      692.65     57.89 o 
  -3   1  11        1.41       25.56      8.08 o 
  -2   1  11      139.49      150.05     11.44 o 
  -1   1  11      128.44      190.10     11.89 o 
   0   1  11      196.26      240.16     12.55 o 
   1   1  11       26.19       21.13      9.11 o 
   2   1  11      734.29      737.65     39.40 o 
   3   1  11        0.41        9.03      8.49 o 
   4   1  11       87.08      224.92     83.08 o 
   5   1  11        3.68        3.33     17.54 o 
   6   1  11       14.87       43.15     13.73 o 
  -9   2  11        5.68       -5.10     10.76 o 
  -8   2  11      107.45       98.49     17.33 o 
  -7   2  11       80.01       82.23     16.53 o 
  -6   2  11       12.64        1.57      7.93 o 
  -5   2  11        9.31       22.82     13.45 o 
  -4   2  11      169.77      197.06     18.04 o 
  -3   2  11       87.42       70.39      8.68 o 
  -2   2  11      695.55      677.84     24.64 o 
  -1   2  11      320.28      314.67     14.47 o 
   0   2  11      273.49      274.88     12.70 o 
   1   2  11      126.46      125.02     10.28 o 
   2   2  11       30.42       27.95      8.91 o 
   3   2  11        7.11       11.64      8.39 o 
   4   2  11      290.56      269.86     29.02 o 
   5   2  11       36.93       45.64     13.11 o 
   6   2  11       52.75       79.84     17.55 o 
  -9   3  11      225.74      285.08     57.37 o 
  -8   3  11        8.62       11.19     11.37 o 
  -7   3  11      309.70      311.73     26.96 o 
  -6   3  11      611.09      586.42     37.70 o 
  -5   3  11       36.14       27.51      9.81 o 
  -4   3  11      604.46      535.58     24.25 o 
  -3   3  11      398.72      438.48     20.56 o 
  -2   3  11       60.57       70.48      8.64 o 
  -1   3  11       55.22      106.89      8.89 o 
   0   3  11      587.58      484.07     24.59 o 
   1   3  11       39.92       37.94     10.23 o 
   2   3  11      129.08      116.43     13.58 o 
   3   3  11      217.03      251.48     20.64 o 
   4   3  11       37.84       42.26     10.89 o 
   5   3  11      141.08      139.83     19.31 o 
   6   3  11      126.74       83.94     18.39 o 
  -9   4  11        1.79      -11.02     13.38 o 
  -8   4  11      136.07       99.76     17.58 o 
  -7   4  11      267.04      293.80     36.82 o 
  -6   4  11      111.15      115.92     17.06 o 
  -5   4  11      961.16      981.33     50.60 o 
  -4   4  11       83.40       75.49      9.86 o 
  -3   4  11      286.93      295.07     16.26 o 
  -2   4  11      448.67      387.49     17.46 o 
  -1   4  11      367.58      320.43     17.01 o 
   0   4  11       14.94       38.38     13.38 o 
   1   4  11     1083.99     1118.21     45.35 o 
   2   4  11      433.53      456.17     27.61 o 
   3   4  11      403.97      494.00     32.66 o 
   4   4  11      292.08      287.45     29.89 o 
   5   4  11        3.01        2.06     10.79 o 
   6   4  11        3.85        3.25      9.99 o 
  -9   5  11       77.94       77.49     18.49 o 
  -8   5  11        4.94        2.61     10.58 o 
  -7   5  11      168.54      175.73     21.98 o 
  -6   5  11      268.76      244.70     21.96 o 
  -5   5  11       31.75       50.26     11.14 o 
  -4   5  11        9.62        8.28      6.23 o 
  -3   5  11      646.46      644.25     29.82 o 
  -2   5  11      273.86      283.57     15.56 o 
  -1   5  11      256.26      189.81     12.51 o 
   0   5  11      155.08      173.69     14.20 o 
   1   5  11        3.51        3.85      6.22 o 
   2   5  11       40.63       47.27     16.12 o 
   3   5  11      274.02      232.40     21.07 o 
   4   5  11        4.14        6.95     14.31 o 
   5   5  11      100.75      111.10     19.30 o 
   6   5  11       12.66       -0.26      9.37 o 
  -8   6  11       33.12       63.07     19.59 o 
  -7   6  11        4.90       11.78     12.49 o 
  -6   6  11        1.29        7.70      9.21 o 
  -5   6  11        5.91        6.59      8.41 o 
  -4   6  11       38.91       60.02     10.50 o 
  -3   6  11        2.64       39.15     13.94 o 
  -2   6  11      219.52      254.22     13.88 o 
  -1   6  11        0.14        7.94      6.86 o 
   0   6  11      112.15      119.23     16.80 o 
   1   6  11       16.85       26.69     12.53 o 
   2   6  11        8.32       15.20     12.83 o 
   3   6  11       28.41       28.24      9.84 o 
   4   6  11       97.45      107.41     17.76 o 
   5   6  11       90.19      110.04     19.10 o 
   6   6  11       11.33        2.03     13.74 o 
  -8   7  11       15.61       26.94     14.01 o 
  -7   7  11       24.05       28.76     12.57 o 
  -6   7  11        1.29        9.87     12.67 o 
  -5   7  11       58.41       65.98     13.65 o 
  -4   7  11       10.44        8.43      6.60 o 
  -3   7  11        8.93       20.76      8.45 o 
  -2   7  11       23.26       34.09      7.48 o 
  -1   7  11      193.81      187.41     12.00 o 
   0   7  11       14.46       17.69      8.01 o 
   1   7  11        1.19       11.55      6.95 o 
   2   7  11        1.24        8.13      6.48 o 
   3   7  11       33.81       20.60     11.21 o 
   4   7  11        7.07       18.38      9.68 o 
   5   7  11       18.04        2.81     12.05 o 
  -8   8  11       34.52       24.86     13.28 o 
  -7   8  11       34.78       35.42     12.43 o 
  -6   8  11       10.57       -3.80      9.42 o 
  -5   8  11      104.56      122.86     16.22 o 
  -4   8  11       94.83      100.82     11.78 o 
  -3   8  11        7.31        6.34      6.36 o 
  -2   8  11      359.43      311.78     16.46 o 
  -1   8  11       60.25       46.03      7.39 o 
   0   8  11      197.53      178.57     15.27 o 
   1   8  11      146.32      149.27     20.89 o 
   2   8  11        7.50        6.27      7.47 o 
   3   8  11       21.10       17.61     12.97 o 
   4   8  11       26.24       27.79     14.53 o 
   5   8  11       12.97       17.25     15.15 o 
  -7   9  11       28.91       12.83     11.01 o 
  -6   9  11      231.89      248.70     25.30 o 
  -5   9  11        6.28       -2.88      8.32 o 
  -4   9  11      322.34      356.01     21.77 o 
  -3   9  11      228.32      193.22     13.51 o 
  -2   9  11       24.47       24.00     10.51 o 
  -1   9  11      386.96      321.86     25.16 o 
   0   9  11      506.67      482.13     31.66 o 
   1   9  11       17.16       17.34     11.28 o 
   2   9  11      386.59      387.50     31.12 o 
   3   9  11      186.67      200.16     26.45 o 
   4   9  11        8.20       12.07     13.22 o 
  -7  10  11      102.53      130.87     25.58 o 
  -6  10  11       72.25       90.51     19.39 o 
  -5  10  11      326.03      312.14     30.65 o 
  -4  10  11      145.14      148.45     17.49 o 
  -3  10  11       51.43       54.80     11.14 o 
  -2  10  11      536.53      570.10     30.77 o 
  -1  10  11      130.70      124.32     18.26 o 
   0  10  11       64.65       78.88     18.68 o 
   1  10  11      219.64      216.46     21.79 o 
   2  10  11      121.78      118.70     17.77 o 
   3  10  11       12.03       33.48     15.85 o 
   4  10  11      183.57      208.92     29.67 o 
  -6  11  11       59.69       35.33     15.98 o 
  -5  11  11       27.63       18.40     12.89 o 
  -4  11  11       60.40       92.67     24.61 o 
  -3  11  11      258.62      240.44     19.59 o 
  -2  11  11       15.71       11.10      8.02 o 
  -1  11  11      278.71      290.93     26.87 o 
   0  11  11      261.60      262.57     27.44 o 
   1  11  11        0.36        1.56     11.55 o 
   2  11  11       29.18       22.49     12.28 o 
   3  11  11       30.33       40.02     16.67 o 
  -5  12  11       64.70      116.60     30.19 o 
  -4  12  11       45.31       64.22     20.71 o 
  -3  12  11       26.29       34.56     10.22 o 
  -2  12  11       44.93       21.16     13.53 o 
  -1  12  11        8.02       22.01     10.88 o 
   0  12  11        0.93        3.48      8.49 o 
   1  12  11       49.90       53.92     18.25 o 
   2  12  11        6.70       -4.71      9.91 o 
  -3  13  11        5.30      -15.11     17.31 o 
  -2  13  11        2.88        4.82     12.04 o 
  -1  13  11       18.53       31.13     16.91 o 
   0  13  11        7.03        2.27     12.59 o 
   1  13  11        7.53        9.38     13.74 o 
  -9   0  12       21.71       -1.98     16.57 o 
  -8   0  12       55.29      139.29     50.00 o 
  -7   0  12       75.51      119.73     28.51 o 
  -6   0  12      365.66      329.73     79.17 o 
  -5   0  12      150.23      134.76     28.38 o 
  -4   0  12       17.67       -2.15      9.75 o 
  -3   0  12      220.41      212.32     18.69 o 
  -2   0  12        7.34       18.53      9.45 o 
  -1   0  12      690.00      729.22     38.28 o 
   0   0  12      850.70      820.40     39.48 o 
   1   0  12       17.27       10.85     11.72 o 
   2   0  12      280.67      301.70     33.79 o 
   3   0  12       51.57       93.20     20.32 o 
   4   0  12       11.91        6.43     12.63 o 
   5   0  12       46.85       80.16     30.04 o 
   6   0  12      296.96      352.68     58.08 o 
  -9   1  12       34.21       48.78     15.84 o 
  -8   1  12      149.83      192.82     25.76 o 
  -7   1  12      204.26      220.61     26.11 o 
  -6   1  12       13.63        6.09     14.00 o 
  -5   1  12      623.27      634.62     38.54 o 
  -4   1  12      299.67      300.73     22.85 o 
  -3   1  12      364.97      374.26     17.77 o 
  -2   1  12      743.25      756.96     28.96 o 
  -1   1  12      604.76      628.38     25.10 o 
   0   1  12       32.20       28.69      9.71 o 
   1   1  12      341.80      328.79     26.15 o 
   2   1  12       96.36      128.02     16.43 o 
   3   1  12      102.49       66.10     12.79 o 
   4   1  12      270.18      277.46     24.76 o 
   5   1  12       78.11       88.75     16.26 o 
   6   1  12       13.79        3.46     10.66 o 
  -9   2  12       34.18       41.46     16.17 o 
  -8   2  12        2.22        4.15     10.49 o 
  -7   2  12      110.77      112.88     17.70 o 
  -6   2  12      408.43      394.02     31.22 o 
  -5   2  12      225.67      227.13     20.98 o 
  -4   2  12      108.64      164.91     18.04 o 
  -3   2  12      414.67      424.52     22.38 o 
  -2   2  12       51.39       79.67      8.38 o 
  -1   2  12      244.58      207.61     12.06 o 
   0   2  12       58.05       74.16     12.66 o 
   1   2  12      194.61      185.21     16.93 o 
   2   2  12       17.96       25.51      9.61 o 
   3   2  12      188.83      180.60     18.69 o 
   4   2  12       19.25       27.83     11.25 o 
   5   2  12       67.77       61.48     14.77 o 
   6   2  12        7.31        2.42     11.47 o 
  -9   3  12        3.40        3.26     12.25 o 
  -8   3  12       68.97       75.19     16.70 o 
  -7   3  12      108.97       90.95     16.62 o 
  -6   3  12       32.36       53.68     13.18 o 
  -5   3  12       18.26       20.43     11.35 o 
  -4   3  12        4.97       -3.69      7.61 o 
  -3   3  12       91.03      100.40     10.60 o 
  -2   3  12      116.55      123.40     10.35 o 
  -1   3  12      545.29      524.25     21.42 o 
   0   3  12       13.42       12.78      5.83 o 
   1   3  12       27.63       22.20     12.01 o 
   2   3  12       37.74       49.59     17.00 o 
   3   3  12       46.50       27.47     10.37 o 
   4   3  12        8.59       61.50     15.32 o 
   5   3  12       26.16       25.95     12.03 o 
   6   3  12       28.04       40.47     15.71 o 
  -8   4  12        0.05        6.95     11.89 o 
  -7   4  12        1.08       -9.71     10.48 o 
  -6   4  12        3.48        5.57      9.61 o 
  -5   4  12        3.05       19.31     12.11 o 
  -4   4  12      198.99      190.79     17.16 o 
  -3   4  12      107.27      132.46     11.68 o 
  -2   4  12        9.89       24.50      6.55 o 
  -1   4  12        8.62       -3.05      6.55 o 
   0   4  12        0.23       -2.83      9.51 o 
   1   4  12        8.84       11.37      6.87 o 
   2   4  12       55.84      103.83     13.53 o 
   3   4  12       91.80       92.55     15.40 o 
   4   4  12        0.02       17.77     23.91 o 
   5   4  12       12.57       12.76     10.64 o 
  -8   5  12       63.21       54.30     15.81 o 
  -7   5  12       76.08       62.96     18.89 o 
  -6   5  12      138.70      142.50     21.95 o 
  -5   5  12      341.59      293.70     24.26 o 
  -4   5  12        3.91        7.83      6.69 o 
  -3   5  12        9.48        4.72      5.56 o 
  -2   5  12        7.41        9.09      5.54 o 
  -1   5  12      481.35      538.75     27.62 o 
   0   5  12       13.46       21.79      6.73 o 
   1   5  12      603.51      585.16     38.70 o 
   2   5  12      100.52       99.94     14.37 o 
   3   5  12        0.15       -5.97     11.18 o 
   4   5  12      115.96      122.53     23.80 o 
   5   5  12       79.01      102.64     18.57 o 
  -8   6  12       31.63       30.38     13.75 o 
  -7   6  12       60.16       80.63     17.19 o 
  -6   6  12      239.37      256.02     23.68 o 
  -5   6  12       72.23      104.95     16.00 o 
  -4   6  12      275.72      271.46     19.54 o 
  -3   6  12      954.28      863.46     34.58 o 
  -2   6  12       11.00       16.97      6.19 o 
  -1   6  12      347.80      373.24     23.53 o 
   0   6  12      301.53      231.09     17.22 o 
   1   6  12       83.49       83.30     11.90 o 
   2   6  12      278.30      177.86     42.63 o 
   3   6  12      507.53      580.94     41.05 o 
   4   6  12        0.17       28.03     19.64 o 
   5   6  12       68.99       92.72     41.88 o 
  -8   7  12       48.82       59.63     21.39 o 
  -7   7  12       96.37      125.84     19.76 o 
  -6   7  12        0.02       -1.44      8.30 o 
  -5   7  12      410.50      399.36     31.04 o 
  -4   7  12      361.19      346.48     25.87 o 
  -3   7  12       39.60       59.18      9.70 o 
  -2   7  12      702.16      643.13     27.87 o 
  -1   7  12      176.82      128.42     13.45 o 
   0   7  12       63.81       52.10      9.43 o 
   1   7  12      365.28      373.94     23.61 o 
   2   7  12      280.04      322.68     26.01 o 
   3   7  12       24.16       20.38     11.55 o 
   4   7  12      251.21      227.32     62.48 o 
  -7   8  12       80.39      113.38     19.24 o 
  -6   8  12      149.28      158.31     19.16 o 
  -5   8  12        0.32       12.76      9.85 o 
  -4   8  12       10.73       15.83     10.79 o 
  -3   8  12      132.38      118.30     11.91 o 
  -2   8  12      162.18      164.61     12.97 o 
  -1   8  12      225.88      192.96     17.01 o 
   0   8  12      480.07      494.67     27.03 o 
   1   8  12        7.25       27.27      9.24 o 
   2   8  12      110.99      131.88     27.50 o 
   3   8  12       98.00       59.38     18.01 o 
   4   8  12       36.53       87.57     23.07 o 
  -7   9  12        2.40        7.91     15.14 o 
  -6   9  12        2.39       -5.15     11.44 o 
  -5   9  12       50.82       60.14     14.40 o 
  -4   9  12      101.00       97.58     13.65 o 
  -3   9  12        6.43       -2.63      5.86 o 
  -2   9  12      182.94      183.56     16.06 o 
  -1   9  12      105.58       97.82     14.55 o 
   0   9  12        0.19       -9.00      9.00 o 
   1   9  12       45.77       59.56     13.69 o 
   2   9  12        5.96        5.68     11.19 o 
   3   9  12        7.63        6.42     12.17 o 
  -6  10  12        0.16       -4.95     11.25 o 
  -5  10  12        9.60       20.17     13.65 o 
  -4  10  12        0.40        2.66     13.38 o 
  -3  10  12        4.57       27.66     18.74 o 
  -2  10  12       34.41       40.28     11.89 o 
  -1  10  12        2.41       -7.04      9.66 o 
   0  10  12        8.48       13.56     10.50 o 
   1  10  12        2.02       13.16     10.03 o 
   2  10  12        5.58        5.81     11.45 o 
   3  10  12        0.91       44.55     42.69 o 
  -5  11  12       30.67       40.02     16.84 o 
  -4  11  12       27.91       41.79     16.29 o 
  -3  11  12        0.34       -9.92      9.92 o 
  -2  11  12        8.69       14.14     10.19 o 
  -1  11  12        0.54        9.35     10.09 o 
   0  11  12        0.02       12.62     11.79 o 
   1  11  12       47.58       41.86     14.12 o 
   2  11  12      164.83      152.14     26.36 o 
  -4  12  12      144.91      132.02     32.64 o 
  -3  12  12      144.35       87.53     22.76 o 
  -2  12  12       33.76       35.39     14.14 o 
  -1  12  12       11.73       29.28     16.69 o 
   0  12  12      119.41      135.30     20.64 o 
  -8   1  13        5.99       -2.48     10.10 o 
  -7   1  13        4.09       16.23     11.84 o 
  -6   1  13        1.30       13.35     10.09 o 
  -5   1  13       53.57       84.54     16.40 o 
  -4   1  13        0.10       -1.24      7.72 o 
  -3   1  13      350.13      367.94     39.41 o 
  -2   1  13       19.16       -0.69      4.99 o 
  -1   1  13      344.88      338.88     17.76 o 
   0   1  13       75.14      104.26     14.90 o 
   1   1  13        6.42        7.37      8.58 o 
   2   1  13        2.02        8.98      9.02 o 
   3   1  13      178.78      161.62     20.03 o 
   4   1  13       25.20       49.91     13.43 o 
   5   1  13       55.61       69.85     20.75 o 
  -8   2  13       10.87       15.82     12.65 o 
  -7   2  13       85.55      110.30     19.32 o 
  -6   2  13       51.72       35.73     14.88 o 
  -5   2  13      323.46      344.39     28.20 o 
  -4   2  13      357.31      362.16     28.05 o 
  -3   2  13       97.69      100.08     15.93 o 
  -2   2  13       97.76      113.66     10.65 o 
  -1   2  13      103.16       94.15      9.97 o 
   0   2  13       34.65       45.49     11.45 o 
   1   2  13      335.94      353.76     26.91 o 
   2   2  13      128.19      176.48     23.02 o 
   3   2  13        8.15        6.87      9.76 o 
   4   2  13       26.27       44.83     18.17 o 
   5   2  13      115.43      130.54     20.19 o 
  -8   3  13       18.07       10.97     11.77 o 
  -7   3  13       46.26       83.13     24.40 o 
  -6   3  13      365.23      376.17     32.88 o 
  -5   3  13      103.20       99.75     16.41 o 
  -4   3  13       71.01      101.89     15.58 o 
  -3   3  13      303.67      283.05     21.54 o 
  -2   3  13      304.68      305.47     16.39 o 
  -1   3  13        5.72       16.31     10.07 o 
   0   3  13      863.04      795.19     34.67 o 
   1   3  13      379.64      323.35     25.14 o 
   2   3  13       95.08       83.15     13.02 o 
   3   3  13      347.86      329.33     28.76 o 
   4   3  13       35.50       68.17     14.62 o 
   5   3  13       42.36       43.89     14.57 o 
  -8   4  13      167.44      180.72     24.87 o 
  -7   4  13      201.25      159.49     21.31 o 
  -6   4  13        5.41        7.00     10.05 o 
  -5   4  13      133.98      135.90     17.29 o 
  -4   4  13      758.12      779.34     44.10 o 
  -3   4  13      122.03      129.31     12.68 o 
  -2   4  13      438.39      458.06     22.05 o 
  -1   4  13      178.84      162.97     14.78 o 
   0   4  13        8.59        2.95      6.40 o 
   1   4  13        2.71        3.08      7.82 o 
   2   4  13      313.79      293.47     23.64 o 
   3   4  13       27.70       42.68     17.78 o 
   4   4  13      188.65      193.01     24.80 o 
  -8   5  13       18.19       16.16     13.21 o 
  -7   5  13        2.11       21.87     12.23 o 
  -6   5  13      255.41      286.54     28.64 o 
  -5   5  13       81.10       83.71     13.93 o 
  -4   5  13       36.12       46.68     16.66 o 
  -3   5  13      114.51      118.52     11.47 o 
  -2   5  13      163.82      143.04     12.13 o 
  -1   5  13       20.44       26.35      8.40 o 
   0   5  13      386.31      317.71     22.32 o 
   1   5  13       96.89      103.99     19.37 o 
   2   5  13        2.62       12.05      9.63 o 
   3   5  13       50.31       74.09     15.16 o 
   4   5  13       50.10       46.06     14.23 o 
  -7   6  13       25.55       17.17     12.55 o 
  -6   6  13        0.06        2.36      8.73 o 
  -5   6  13        0.14       -0.60      8.97 o 
  -4   6  13       13.54        8.22      9.54 o 
  -3   6  13      196.10      152.00     14.79 o 
  -2   6  13        3.14        6.92      5.51 o 
  -1   6  13      224.15      213.77     17.07 o 
   0   6  13       23.34       21.68      7.95 o 
   1   6  13      104.49      129.90     17.13 o 
   2   6  13       35.29       42.02     13.94 o 
   3   6  13       10.54       17.15     11.02 o 
   4   6  13        6.49        7.05     12.95 o 
  -7   7  13       10.47       16.07     21.75 o 
  -6   7  13        2.29        1.11      8.70 o 
  -5   7  13        0.69       -2.66      9.60 o 
  -4   7  13        0.27       10.96      9.75 o 
  -3   7  13        5.78       14.28      7.25 o 
  -2   7  13        4.58        6.61      8.37 o 
  -1   7  13       22.36       48.03      9.64 o 
   0   7  13        0.77       -0.24      6.16 o 
   1   7  13        3.19      -10.66     10.66 o 
   2   7  13       26.08       33.86     12.31 o 
   3   7  13        0.17      -14.10     14.10 o 
  -6   8  13       24.33       24.46     11.75 o 
  -5   8  13       27.79       12.91     11.64 o 
  -4   8  13       44.24       55.96     16.42 o 
  -3   8  13        1.65       -3.47      6.25 o 
  -2   8  13      135.20      103.51     13.24 o 
  -1   8  13       57.03       64.24     11.11 o 
   0   8  13        3.57        0.91      8.26 o 
   1   8  13       24.09       33.66     14.96 o 
   2   8  13       44.54       41.37     16.13 o 
   3   8  13        1.30       20.75     14.96 o 
  -6   9  13       58.61       40.07     17.60 o 
  -5   9  13       70.91       87.45     18.75 o 
  -4   9  13       13.19       20.07     12.34 o 
  -3   9  13      193.08      177.15     17.23 o 
  -2   9  13       24.38       25.10     10.41 o 
  -1   9  13       67.50       71.75     14.81 o 
   0   9  13       23.17       25.26     13.11 o 
   1   9  13        2.11        1.08     11.16 o 
   2   9  13        1.06       -9.12     13.84 o 
  -5  10  13       49.25       33.28     14.88 o 
  -4  10  13       72.86       92.68     18.73 o 
  -3  10  13        3.79        1.38     12.24 o 
  -2  10  13      101.61      105.69     28.38 o 
  -1  10  13      170.64      188.99     21.40 o 
   0  10  13        9.52       50.42     30.00 o 
   1  10  13       72.05       51.82     17.67 o 
  -3  11  13       39.71       34.86     17.46 o 
  -2  11  13       36.67       66.06     17.54 o 
  -1  11  13        0.21        3.73     11.65 o 
   0  11  13      132.03      132.73     24.43 o 
  -8   0  14        5.23       -4.50     17.99 o 
  -7   0  14       33.84       28.66     21.52 o 
  -6   0  14      337.69      346.59     47.65 o 
  -5   0  14      481.29      526.65     60.70 o 
  -4   0  14      203.67      259.39     40.90 o 
  -3   0  14      836.76      855.06     73.48 o 
  -2   0  14        6.34       -1.73     10.55 o 
  -1   0  14       59.93       58.74     16.72 o 
   0   0  14      439.03      425.06     41.94 o 
   1   0  14      519.02      481.02     49.27 o 
   2   0  14       24.29       29.50     16.79 o 
   3   0  14      253.02      225.35     34.40 o 
   4   0  14      102.90       87.70     32.41 o 
  -7   1  14       77.65       91.73     19.12 o 
  -6   1  14       16.43       72.62     23.66 o 
  -5   1  14       42.60       20.78     11.02 o 
  -4   1  14      184.28      224.67     28.12 o 
  -3   1  14        0.42       18.92     13.92 o 
  -2   1  14      631.97      577.82     27.85 o 
  -1   1  14      638.53      597.60     36.72 o 
   0   1  14       12.65       -4.02      9.29 o 
   1   1  14      129.51      162.15     19.18 o 
   2   1  14      185.18      191.76     21.32 o 
   3   1  14       12.75        7.09     17.59 o 
   4   1  14      110.19      105.14     19.47 o 
  -7   2  14       71.75       77.78     17.34 o 
  -6   2  14      190.69      174.77     21.95 o 
  -5   2  14       76.01       67.17     14.42 o 
  -4   2  14        0.17        5.24      8.99 o 
  -3   2  14      100.14      102.43     13.68 o 
  -2   2  14      118.63      109.57     11.32 o 
  -1   2  14       19.37       25.46      7.90 o 
   0   2  14      101.49       95.83     14.17 o 
   1   2  14       38.39       78.58     16.30 o 
   2   2  14       24.72       47.95     12.61 o 
   3   2  14       19.72       44.05     18.54 o 
   4   2  14       66.44       70.22     17.58 o 
  -7   3  14       58.01       52.57     15.68 o 
  -6   3  14       15.33       22.52     11.89 o 
  -5   3  14       23.05       25.75     16.19 o 
  -4   3  14       11.32       30.68     11.49 o 
  -3   3  14       60.61       82.66     13.68 o 
  -2   3  14        0.48       -0.11      5.68 o 
  -1   3  14        7.07       12.23      7.68 o 
   0   3  14       55.40       45.60     11.34 o 
   1   3  14        2.00        9.08      9.30 o 
   2   3  14        4.28        5.23      8.64 o 
   3   3  14        4.50        3.58      9.03 o 
   4   3  14       20.82       32.28     13.84 o 
  -7   4  14        3.15       15.73     12.58 o 
  -6   4  14        6.80       26.42     18.84 o 
  -5   4  14        6.46       10.01     10.34 o 
  -4   4  14       31.08       24.94     14.61 o 
  -3   4  14       57.71       61.68     11.74 o 
  -2   4  14        2.03       -7.32      7.32 o 
  -1   4  14        2.09        6.78      6.82 o 
   0   4  14        9.93       17.99     12.39 o 
   1   4  14        1.07       -2.72      9.60 o 
   2   4  14        1.55       -0.18      8.40 o 
   3   4  14       14.80       36.31     11.91 o 
  -7   5  14       32.77       44.74     15.72 o 
  -6   5  14       38.73       91.51     32.04 o 
  -5   5  14       62.01      117.97     20.83 o 
  -4   5  14      300.38      327.45     34.28 o 
  -3   5  14       31.22       21.14      9.41 o 
  -2   5  14       19.87       26.55      8.61 o 
  -1   5  14       61.56       40.54      9.80 o 
   0   5  14       41.88       60.73     12.92 o 
   1   5  14      116.05      132.34     17.20 o 
   2   5  14      224.47      196.97     21.64 o 
   3   5  14        3.99        2.69      9.28 o 
  -6   6  14      110.30      102.70     19.87 o 
  -5   6  14       90.08       98.96     16.98 o 
  -4   6  14        0.47        2.47      8.11 o 
  -3   6  14      234.85      202.16     18.85 o 
  -2   6  14      166.94      154.95     15.73 o 
  -1   6  14       44.06       24.99      9.22 o 
   0   6  14      147.46      163.19     19.46 o 
   1   6  14       40.50       44.85     15.86 o 
   2   6  14        1.58       -6.09      9.12 o 
   3   6  14      135.69      140.29     27.41 o 
  -6   7  14        4.58       -1.94      9.84 o 
  -5   7  14       57.62       77.85     14.94 o 
  -4   7  14       97.73       69.22     13.58 o 
  -3   7  14       38.83       45.22     14.58 o 
  -2   7  14      154.95      168.46     16.24 o 
  -1   7  14      256.88      209.65     18.32 o 
   0   7  14       31.73       33.53     12.21 o 
   1   7  14      122.20      125.19     23.40 o 
   2   7  14       46.76       19.12     13.92 o 
  -5   8  14       95.67       95.53     19.50 o 
  -4   8  14        9.35        7.85     11.05 o 
  -3   8  14      144.42      163.63     27.49 o 
  -2   8  14       39.77       25.66     12.12 o 
  -1   8  14        0.85        3.88      8.53 o 
   0   8  14      136.10      103.30     21.90 o 
   1   8  14      129.78      172.80     36.76 o 
   2   8  14       49.38       73.49     21.86 o 
  -4   9  14        3.95        3.43     13.35 o 
  -3   9  14        7.15       15.24     15.10 o 
  -2   9  14        9.94       16.82     12.11 o 
  -1   9  14       41.64       35.09     12.92 o 
   0   9  14        4.03       13.59     14.14 o 
   1   9  14       19.19        6.76     13.84 o 
  -2  10  14        3.49       -4.00     16.17 o 
  -1  10  14        1.46       26.91     13.13 o 
  -7   1  15        0.05       -4.09     11.86 o 
  -6   1  15       12.09       13.06     12.28 o 
  -5   1  15       45.28       33.94     14.15 o 
  -4   1  15        4.90        3.05      9.62 o 
  -3   1  15       30.34       29.22     16.18 o 
  -2   1  15      100.51       84.31     15.09 o 
  -1   1  15        0.07        6.32     11.39 o 
   0   1  15      173.77      186.49     20.38 o 
   1   1  15       21.57       16.74     17.92 o 
   2   1  15        2.24      -11.39     11.39 o 
   3   1  15        2.21        7.74     11.21 o 
  -6   2  15       11.22       40.17     13.78 o 
  -5   2  15       10.18        1.16     11.02 o 
  -4   2  15      386.39      398.47     30.51 o 
  -3   2  15       85.78       71.79     12.47 o 
  -2   2  15      151.22      130.94     15.32 o 
  -1   2  15      174.40      165.62     19.59 o 
   0   2  15       81.96       86.38     14.61 o 
   1   2  15       14.94       33.74     13.34 o 
   2   2  15      256.00      249.54     29.28 o 
   3   2  15       39.29       47.10     15.36 o 
  -6   3  15       87.46       93.33     19.56 o 
  -5   3  15      291.65      289.82     28.48 o 
  -4   3  15       39.79       11.11     10.07 o 
  -3   3  15      164.16      143.66     20.92 o 
  -2   3  15      137.35      119.18     15.21 o 
  -1   3  15       13.89        0.49      7.88 o 
   0   3  15      154.64      159.39     19.68 o 
   1   3  15      141.43      150.18     22.54 o 
   2   3  15        1.13       -4.53      9.33 o 
  -6   4  15       13.20        9.58     11.44 o 
  -5   4  15       45.48       24.67     13.52 o 
  -4   4  15      114.30       95.53     16.38 o 
  -3   4  15      110.37       96.30     18.91 o 
  -2   4  15        0.84       -2.69      7.50 o 
  -1   4  15      300.62      269.57     23.61 o 
   0   4  15       70.44       83.72     20.21 o 
   1   4  15       82.22       73.96     16.17 o 
   2   4  15       96.50       95.51     17.59 o 
  -6   5  15       47.13       35.28     14.45 o 
  -5   5  15       41.93       35.41     13.57 o 
  -4   5  15       22.25       17.14     12.17 o 
  -3   5  15        7.54       -3.74     10.61 o 
  -2   5  15       34.11       29.54     16.75 o 
  -1   5  15       43.48       59.85     14.10 o 
   0   5  15      128.54      117.25     18.69 o 
   1   5  15       49.54       34.95     13.11 o 
   2   5  15        0.74       -4.60      9.27 o 
  -5   6  15       24.48       23.67     13.71 o 
  -4   6  15      104.49       99.19     18.97 o 
  -3   6  15        0.25       34.79     22.62 o 
  -2   6  15       46.40       57.35     18.43 o 
  -1   6  15       23.20       38.58     13.48 o 
   0   6  15        1.45        8.78     10.21 o 
   1   6  15       28.03       27.06     15.78 o 
  -4   7  15        1.00       -5.42     14.76 o 
  -3   7  15       49.95       68.75     25.10 o 
  -2   7  15       14.32       23.98     12.48 o 
  -1   7  15        5.36        4.47     11.36 o 
   0   7  15       17.99        8.01     12.48 o 
  -3   8  15        6.23       17.85     19.69 o 
  -2   8  15       12.60       18.17     14.80 o 
  -1   8  15       23.66       33.65     22.87 o 
  -5   0  16      107.93      102.85     29.07 o 
  -4   0  16       42.60       51.40     21.70 o 
  -3   0  16      217.94      150.58     39.48 o 
  -2   0  16      254.59      307.95     54.58 o 
  -1   0  16        4.41       -4.68     12.73 o 
   0   0  16      175.99      145.79     29.98 o 
   1   0  16      203.58      178.01     33.60 o 
  -5   1  16        0.62        4.53     10.40 o 
  -4   1  16       68.57       64.30     19.58 o 
  -3   1  16       50.71       67.00     21.01 o 
  -2   1  16       18.46       66.76     47.57 o 
  -1   1  16      142.94      158.21     20.09 o 
   0   1  16       59.35       92.09     18.62 o 
   1   1  16        2.10       10.20     11.28 o 
  -5   2  16       11.93        8.43     12.32 o 
  -4   2  16        5.35       27.64     16.86 o 
  -3   2  16        1.33      -13.94     14.91 o 
  -2   2  16        8.75       39.09     40.72 o 
  -1   2  16       13.44       21.88     11.34 o 
   0   2  16       67.06       74.99     16.70 o 
   1   2  16       91.22      112.81     19.91 o 
  -5   3  16        1.84      -14.78     14.78 o 
  -4   3  16        2.57        2.66     11.26 o 
  -3   3  16        0.82       17.55     23.19 o 
  -2   3  16       19.52       34.80     18.12 o 
  -1   3  16        2.91      -11.82     11.82 o 
   0   3  16        3.09       -4.45     10.92 o 
   1   3  16        0.31       10.52     12.63 o 
  -4   4  16       35.78       24.43     13.97 o 
  -3   4  16        1.63       -4.44     17.74 o 
  -2   4  16       36.20       38.55     17.39 o 
  -1   4  16       38.00       20.18     12.82 o 
   0   4  16        1.19        9.18     12.95 o 
  -4   5  16       88.12      109.66     23.35 o 
  -3   5  16       91.25      111.71     30.09 o 
  -2   5  16       17.83       19.65     15.91 o 
  -1   5  16       50.13       48.03     18.63 o 
   0   5  16        0.34        3.86      9.62 o 
  -2   6  16      123.58       85.33     30.36 o 
                                                 
